# Supplementary material for: Role of gut microbiota and inflammatory factors in acute respiratory distress syndrome: a Mendelian randomization analysis
Source: Front Microbiol. 2023 Dec 20;14:1294692. doi: 10.3389/fmicb.2023.1294692 (PMC10761488; doi:10.3389/fmicb.2023.1294692)
Supplement: Supplementary file 1 [file Table_1.XLSX]

## Sheet: GM and ARDS
id.exposure	id.outcome	outcome	exposure	method	nsnp	b	se	pval	lo_ci	up_ci	or	or_lci95	or_uci95
ebi-a-GCST90017118	finn-b-J10_ARDS	Adult respiratory distress syndrome || id:finn-b-J10_ARDS	|| id:ebi-a-GCST90017118	MR Egger	12	1.17566	1.31217	0.391329	-1.3962	3.74752	3.24029	0.247536	42.4159
ebi-a-GCST90017118	finn-b-J10_ARDS	Adult respiratory distress syndrome || id:finn-b-J10_ARDS	|| id:ebi-a-GCST90017118	Weighted median	12	0.608645	0.693827	0.380363	-0.751257	1.96855	1.83794	0.471773	7.16026
ebi-a-GCST90017118	finn-b-J10_ARDS	Adult respiratory distress syndrome || id:finn-b-J10_ARDS	|| id:ebi-a-GCST90017118	Inverse variance weighted	12	0.170917	0.502001	0.733501	-0.813005	1.15484	1.18639	0.443523	3.17351
ebi-a-GCST90017118	finn-b-J10_ARDS	Adult respiratory distress syndrome || id:finn-b-J10_ARDS	|| id:ebi-a-GCST90017118	Simple mode	12	0.949399	1.05251	0.386363	-1.11351	3.01231	2.58416	0.328403	20.3343
ebi-a-GCST90017118	finn-b-J10_ARDS	Adult respiratory distress syndrome || id:finn-b-J10_ARDS	|| id:ebi-a-GCST90017118	Weighted mode	12	0.88393	0.93319	0.363875	-0.945123	2.71298	2.42039	0.388632	15.0742
ebi-a-GCST90017117	finn-b-J10_ARDS	Adult respiratory distress syndrome || id:finn-b-J10_ARDS	|| id:ebi-a-GCST90017117	MR Egger	12	1.1296	1.72513	0.527375	-2.25165	4.51084	3.09442	0.105226	90.9986
ebi-a-GCST90017117	finn-b-J10_ARDS	Adult respiratory distress syndrome || id:finn-b-J10_ARDS	|| id:ebi-a-GCST90017117	Weighted median	12	0.713725	0.702299	0.309501	-0.66278	2.09023	2.04158	0.515416	8.08678
ebi-a-GCST90017117	finn-b-J10_ARDS	Adult respiratory distress syndrome || id:finn-b-J10_ARDS	|| id:ebi-a-GCST90017117	Inverse variance weighted	12	0.742836	0.50274	0.139521	-0.242534	1.72821	2.10189	0.784637	5.63055
ebi-a-GCST90017117	finn-b-J10_ARDS	Adult respiratory distress syndrome || id:finn-b-J10_ARDS	|| id:ebi-a-GCST90017117	Simple mode	12	0.42163	1.10265	0.709466	-1.73957	2.58283	1.52444	0.175596	13.2345
ebi-a-GCST90017117	finn-b-J10_ARDS	Adult respiratory distress syndrome || id:finn-b-J10_ARDS	|| id:ebi-a-GCST90017117	Weighted mode	12	0.560133	1.01314	0.591412	-1.42562	2.54589	1.75091	0.240359	12.7545
ebi-a-GCST90017116	finn-b-J10_ARDS	Adult respiratory distress syndrome || id:finn-b-J10_ARDS	|| id:ebi-a-GCST90017116	MR Egger	12	1.2315	2.39032	0.617608	-3.45353	5.91652	3.42635	0.0316339	371.116
ebi-a-GCST90017116	finn-b-J10_ARDS	Adult respiratory distress syndrome || id:finn-b-J10_ARDS	|| id:ebi-a-GCST90017116	Weighted median	12	-0.587006	0.921792	0.524249	-2.39372	1.21971	0.55599	0.0912896	3.3862
ebi-a-GCST90017116	finn-b-J10_ARDS	Adult respiratory distress syndrome || id:finn-b-J10_ARDS	|| id:ebi-a-GCST90017116	Inverse variance weighted	12	0.0343466	0.827965	0.966911	-1.58846	1.65716	1.03494	0.204239	5.24438
ebi-a-GCST90017116	finn-b-J10_ARDS	Adult respiratory distress syndrome || id:finn-b-J10_ARDS	|| id:ebi-a-GCST90017116	Simple mode	12	-1.01503	1.69277	0.560905	-4.33285	2.3028	0.362393	0.01313	10.0022
ebi-a-GCST90017116	finn-b-J10_ARDS	Adult respiratory distress syndrome || id:finn-b-J10_ARDS	|| id:ebi-a-GCST90017116	Weighted mode	12	-1.5447	1.51588	0.330084	-4.51582	1.42641	0.213375	0.0109346	4.16374
ebi-a-GCST90017115	finn-b-J10_ARDS	Adult respiratory distress syndrome || id:finn-b-J10_ARDS	|| id:ebi-a-GCST90017115	MR Egger	9	2.26141	1.91854	0.277021	-1.49893	6.02176	9.59665	0.223369	412.303
ebi-a-GCST90017115	finn-b-J10_ARDS	Adult respiratory distress syndrome || id:finn-b-J10_ARDS	|| id:ebi-a-GCST90017115	Weighted median	9	-0.368876	0.593462	0.534227	-1.53206	0.79431	0.691511	0.21609	2.21291
ebi-a-GCST90017115	finn-b-J10_ARDS	Adult respiratory distress syndrome || id:finn-b-J10_ARDS	|| id:ebi-a-GCST90017115	Inverse variance weighted	9	-0.200991	0.529517	0.704261	-1.23884	0.836861	0.817919	0.289719	2.30911
ebi-a-GCST90017115	finn-b-J10_ARDS	Adult respiratory distress syndrome || id:finn-b-J10_ARDS	|| id:ebi-a-GCST90017115	Simple mode	9	-0.233337	0.90292	0.802603	-2.00306	1.53639	0.791886	0.134922	4.64776
ebi-a-GCST90017115	finn-b-J10_ARDS	Adult respiratory distress syndrome || id:finn-b-J10_ARDS	|| id:ebi-a-GCST90017115	Weighted mode	9	-0.250547	0.855617	0.777107	-1.92756	1.42646	0.778375	0.145503	4.16394
ebi-a-GCST90017114	finn-b-J10_ARDS	Adult respiratory distress syndrome || id:finn-b-J10_ARDS	|| id:ebi-a-GCST90017114	MR Egger	15	-1.02151	1.511	0.510857	-3.98306	1.94004	0.360051	0.0186285	6.95905
ebi-a-GCST90017114	finn-b-J10_ARDS	Adult respiratory distress syndrome || id:finn-b-J10_ARDS	|| id:ebi-a-GCST90017114	Weighted median	15	0.313324	0.761614	0.680783	-1.17944	1.80609	1.36796	0.307451	6.08659
ebi-a-GCST90017114	finn-b-J10_ARDS	Adult respiratory distress syndrome || id:finn-b-J10_ARDS	|| id:ebi-a-GCST90017114	Inverse variance weighted	15	-0.255924	0.626538	0.682926	-1.48394	0.972091	0.774201	0.226743	2.64347
ebi-a-GCST90017114	finn-b-J10_ARDS	Adult respiratory distress syndrome || id:finn-b-J10_ARDS	|| id:ebi-a-GCST90017114	Simple mode	15	0.442371	1.18177	0.713769	-1.8739	2.75864	1.55639	0.153523	15.7784
ebi-a-GCST90017114	finn-b-J10_ARDS	Adult respiratory distress syndrome || id:finn-b-J10_ARDS	|| id:ebi-a-GCST90017114	Weighted mode	15	0.335762	1.04173	0.75198	-1.70604	2.37756	1.39901	0.181584	10.7786
ebi-a-GCST90017113	finn-b-J10_ARDS	Adult respiratory distress syndrome || id:finn-b-J10_ARDS	|| id:ebi-a-GCST90017113	MR Egger	12	-1.26482	1.31396	0.358445	-3.84018	1.31054	0.28229	0.0214897	3.70816
ebi-a-GCST90017113	finn-b-J10_ARDS	Adult respiratory distress syndrome || id:finn-b-J10_ARDS	|| id:ebi-a-GCST90017113	Weighted median	12	-0.20078	0.393592	0.609965	-0.972221	0.57066	0.818092	0.378242	1.76943
ebi-a-GCST90017113	finn-b-J10_ARDS	Adult respiratory distress syndrome || id:finn-b-J10_ARDS	|| id:ebi-a-GCST90017113	Inverse variance weighted	12	-0.00425961	0.2964	0.988534	-0.585203	0.576684	0.995749	0.556993	1.78013
ebi-a-GCST90017113	finn-b-J10_ARDS	Adult respiratory distress syndrome || id:finn-b-J10_ARDS	|| id:ebi-a-GCST90017113	Simple mode	12	-0.379144	0.688364	0.592788	-1.72834	0.97005	0.684447	0.177579	2.63808
ebi-a-GCST90017113	finn-b-J10_ARDS	Adult respiratory distress syndrome || id:finn-b-J10_ARDS	|| id:ebi-a-GCST90017113	Weighted mode	12	-0.39845	0.672906	0.565733	-1.71735	0.920445	0.67136	0.179542	2.51041
ebi-a-GCST90017112	finn-b-J10_ARDS	Adult respiratory distress syndrome || id:finn-b-J10_ARDS	|| id:ebi-a-GCST90017112	MR Egger	8	1.19803	1.7479	0.518673	-2.22784	4.62391	3.31359	0.107761	101.891
ebi-a-GCST90017112	finn-b-J10_ARDS	Adult respiratory distress syndrome || id:finn-b-J10_ARDS	|| id:ebi-a-GCST90017112	Weighted median	8	0.0437462	0.650433	0.946377	-1.2311	1.3186	1.04472	0.29197	3.73817
ebi-a-GCST90017112	finn-b-J10_ARDS	Adult respiratory distress syndrome || id:finn-b-J10_ARDS	|| id:ebi-a-GCST90017112	Inverse variance weighted	8	-0.306791	0.488147	0.529689	-1.26356	0.649978	0.735804	0.282646	1.9155
ebi-a-GCST90017112	finn-b-J10_ARDS	Adult respiratory distress syndrome || id:finn-b-J10_ARDS	|| id:ebi-a-GCST90017112	Simple mode	8	0.244144	0.976172	0.809688	-1.66915	2.15744	1.27653	0.188407	8.64899
ebi-a-GCST90017112	finn-b-J10_ARDS	Adult respiratory distress syndrome || id:finn-b-J10_ARDS	|| id:ebi-a-GCST90017112	Weighted mode	8	0.272214	0.863024	0.761639	-1.41931	1.96374	1.31287	0.24188	7.12595
ebi-a-GCST90017111	finn-b-J10_ARDS	Adult respiratory distress syndrome || id:finn-b-J10_ARDS	|| id:ebi-a-GCST90017111	MR Egger	11	-2.11441	1.48959	0.189462	-5.03401	0.805198	0.120705	0.00651265	2.23714
ebi-a-GCST90017111	finn-b-J10_ARDS	Adult respiratory distress syndrome || id:finn-b-J10_ARDS	|| id:ebi-a-GCST90017111	Weighted median	11	-0.869781	0.885456	0.325954	-2.60527	0.865713	0.419043	0.0738829	2.3767
ebi-a-GCST90017111	finn-b-J10_ARDS	Adult respiratory distress syndrome || id:finn-b-J10_ARDS	|| id:ebi-a-GCST90017111	Inverse variance weighted	11	-0.574583	0.665167	0.387688	-1.87831	0.729145	0.56294	0.152848	2.07331
ebi-a-GCST90017111	finn-b-J10_ARDS	Adult respiratory distress syndrome || id:finn-b-J10_ARDS	|| id:ebi-a-GCST90017111	Simple mode	11	-1.56103	1.45775	0.309402	-4.41821	1.29616	0.209921	0.0120558	3.65523
ebi-a-GCST90017111	finn-b-J10_ARDS	Adult respiratory distress syndrome || id:finn-b-J10_ARDS	|| id:ebi-a-GCST90017111	Weighted mode	11	-1.38064	1.3453	0.328949	-4.01744	1.25615	0.251417	0.017999	3.51188
ebi-a-GCST90017110	finn-b-J10_ARDS	Adult respiratory distress syndrome || id:finn-b-J10_ARDS	|| id:ebi-a-GCST90017110	MR Egger	15	-1.29529	2.56346	0.621812	-6.31966	3.72908	0.273818	0.00180055	41.6409
ebi-a-GCST90017110	finn-b-J10_ARDS	Adult respiratory distress syndrome || id:finn-b-J10_ARDS	|| id:ebi-a-GCST90017110	Weighted median	15	-1.64181	0.805444	0.0415113	-3.22048	-0.0631362	0.19363	0.0399361	0.938816
ebi-a-GCST90017110	finn-b-J10_ARDS	Adult respiratory distress syndrome || id:finn-b-J10_ARDS	|| id:ebi-a-GCST90017110	Inverse variance weighted	15	-1.5327	0.582787	0.00853977	-2.67496	-0.390437	0.215952	0.0689095	0.676761
ebi-a-GCST90017110	finn-b-J10_ARDS	Adult respiratory distress syndrome || id:finn-b-J10_ARDS	|| id:ebi-a-GCST90017110	Simple mode	15	-3.57548	1.53071	0.0348924	-6.57568	-0.575291	0.0280018	0.00139386	0.562541
ebi-a-GCST90017110	finn-b-J10_ARDS	Adult respiratory distress syndrome || id:finn-b-J10_ARDS	|| id:ebi-a-GCST90017110	Weighted mode	15	-1.87511	1.24134	0.153142	-4.30814	0.557924	0.153339	0.0134586	1.74704
ebi-a-GCST90017109	finn-b-J10_ARDS	Adult respiratory distress syndrome || id:finn-b-J10_ARDS	|| id:ebi-a-GCST90017109	MR Egger	8	1.65607	1.66497	0.358307	-1.60726	4.91941	5.2387	0.200436	136.921
ebi-a-GCST90017109	finn-b-J10_ARDS	Adult respiratory distress syndrome || id:finn-b-J10_ARDS	|| id:ebi-a-GCST90017109	Weighted median	8	-0.385621	0.542999	0.477599	-1.4499	0.678657	0.680028	0.234594	1.97123
ebi-a-GCST90017109	finn-b-J10_ARDS	Adult respiratory distress syndrome || id:finn-b-J10_ARDS	|| id:ebi-a-GCST90017109	Inverse variance weighted	8	-0.513458	0.497867	0.302393	-1.48928	0.462362	0.598423	0.225536	1.58782
ebi-a-GCST90017109	finn-b-J10_ARDS	Adult respiratory distress syndrome || id:finn-b-J10_ARDS	|| id:ebi-a-GCST90017109	Simple mode	8	-0.242658	0.894031	0.793898	-1.99496	1.50964	0.78454	0.136019	4.52512
ebi-a-GCST90017109	finn-b-J10_ARDS	Adult respiratory distress syndrome || id:finn-b-J10_ARDS	|| id:ebi-a-GCST90017109	Weighted mode	8	-0.242658	0.82411	0.776956	-1.85791	1.3726	0.78454	0.155998	3.94559
ebi-a-GCST90017108	finn-b-J10_ARDS	Adult respiratory distress syndrome || id:finn-b-J10_ARDS	|| id:ebi-a-GCST90017108	MR Egger	11	1.01135	1.82996	0.593952	-2.57537	4.59808	2.74932	0.0761255	99.293
ebi-a-GCST90017108	finn-b-J10_ARDS	Adult respiratory distress syndrome || id:finn-b-J10_ARDS	|| id:ebi-a-GCST90017108	Weighted median	11	-0.207233	0.704647	0.768686	-1.58834	1.17388	0.81283	0.204264	3.2345
ebi-a-GCST90017108	finn-b-J10_ARDS	Adult respiratory distress syndrome || id:finn-b-J10_ARDS	|| id:ebi-a-GCST90017108	Inverse variance weighted	11	-0.392008	0.537963	0.466191	-1.44642	0.662399	0.675699	0.235413	1.93944
ebi-a-GCST90017108	finn-b-J10_ARDS	Adult respiratory distress syndrome || id:finn-b-J10_ARDS	|| id:ebi-a-GCST90017108	Simple mode	11	-0.119531	1.16231	0.920123	-2.39765	2.15859	0.887336	0.090931	8.65894
ebi-a-GCST90017108	finn-b-J10_ARDS	Adult respiratory distress syndrome || id:finn-b-J10_ARDS	|| id:ebi-a-GCST90017108	Weighted mode	11	-0.0707334	1.00037	0.945025	-2.03146	1.89	0.93171	0.131144	6.61934
ebi-a-GCST90017107	finn-b-J10_ARDS	Adult respiratory distress syndrome || id:finn-b-J10_ARDS	|| id:ebi-a-GCST90017107	MR Egger	12	-2.12821	2.41292	0.39848	-6.85754	2.60112	0.119051	0.0010515	13.4789
ebi-a-GCST90017107	finn-b-J10_ARDS	Adult respiratory distress syndrome || id:finn-b-J10_ARDS	|| id:ebi-a-GCST90017107	Weighted median	12	0.0146835	0.890143	0.986839	-1.73	1.75936	1.01479	0.177285	5.80875
ebi-a-GCST90017107	finn-b-J10_ARDS	Adult respiratory distress syndrome || id:finn-b-J10_ARDS	|| id:ebi-a-GCST90017107	Inverse variance weighted	12	0.265741	0.697665	0.703277	-1.10168	1.63317	1.3044	0.332312	5.12005
ebi-a-GCST90017107	finn-b-J10_ARDS	Adult respiratory distress syndrome || id:finn-b-J10_ARDS	|| id:ebi-a-GCST90017107	Simple mode	12	-0.521024	1.41543	0.719782	-3.29527	2.25322	0.593912	0.0370581	9.51835
ebi-a-GCST90017107	finn-b-J10_ARDS	Adult respiratory distress syndrome || id:finn-b-J10_ARDS	|| id:ebi-a-GCST90017107	Weighted mode	12	-0.58416	1.35091	0.673791	-3.23194	2.06362	0.557574	0.0394809	7.87442
ebi-a-GCST90017106	finn-b-J10_ARDS	Adult respiratory distress syndrome || id:finn-b-J10_ARDS	|| id:ebi-a-GCST90017106	MR Egger	14	-0.570476	1.90583	0.769808	-4.3059	3.16495	0.565256	0.0134887	23.6876
ebi-a-GCST90017106	finn-b-J10_ARDS	Adult respiratory distress syndrome || id:finn-b-J10_ARDS	|| id:ebi-a-GCST90017106	Weighted median	14	0.0657352	0.565529	0.907465	-1.0427	1.17417	1.06794	0.352501	3.23546
ebi-a-GCST90017106	finn-b-J10_ARDS	Adult respiratory distress syndrome || id:finn-b-J10_ARDS	|| id:ebi-a-GCST90017106	Inverse variance weighted	14	0.0183319	0.453928	0.967786	-0.871367	0.90803	1.0185	0.418379	2.47943
ebi-a-GCST90017106	finn-b-J10_ARDS	Adult respiratory distress syndrome || id:finn-b-J10_ARDS	|| id:ebi-a-GCST90017106	Simple mode	14	0.0693707	0.920532	0.941076	-1.73487	1.87361	1.07183	0.176423	6.51178
ebi-a-GCST90017106	finn-b-J10_ARDS	Adult respiratory distress syndrome || id:finn-b-J10_ARDS	|| id:ebi-a-GCST90017106	Weighted mode	14	-0.162211	0.834709	0.84892	-1.79824	1.47382	0.850262	0.16559	4.36588
ebi-a-GCST90017105	finn-b-J10_ARDS	Adult respiratory distress syndrome || id:finn-b-J10_ARDS	|| id:ebi-a-GCST90017105	MR Egger	14	-0.65943	0.832066	0.443443	-2.29028	0.971419	0.517146	0.101238	2.64169
ebi-a-GCST90017105	finn-b-J10_ARDS	Adult respiratory distress syndrome || id:finn-b-J10_ARDS	|| id:ebi-a-GCST90017105	Weighted median	14	0.126508	0.532647	0.812263	-0.917481	1.1705	1.13486	0.399524	3.22359
ebi-a-GCST90017105	finn-b-J10_ARDS	Adult respiratory distress syndrome || id:finn-b-J10_ARDS	|| id:ebi-a-GCST90017105	Inverse variance weighted	14	0.252142	0.382431	0.509695	-0.497424	1.00171	1.28678	0.608095	2.72293
ebi-a-GCST90017105	finn-b-J10_ARDS	Adult respiratory distress syndrome || id:finn-b-J10_ARDS	|| id:ebi-a-GCST90017105	Simple mode	14	0.206374	0.829948	0.80751	-1.42032	1.83307	1.22921	0.241636	6.25307
ebi-a-GCST90017105	finn-b-J10_ARDS	Adult respiratory distress syndrome || id:finn-b-J10_ARDS	|| id:ebi-a-GCST90017105	Weighted mode	14	-0.151462	0.760141	0.845146	-1.64134	1.33841	0.859451	0.193721	3.81299
ebi-a-GCST90017104	finn-b-J10_ARDS	Adult respiratory distress syndrome || id:finn-b-J10_ARDS	|| id:ebi-a-GCST90017104	MR Egger	13	2.23397	1.37632	0.132842	-0.463615	4.93155	9.33684	0.629006	138.594
ebi-a-GCST90017104	finn-b-J10_ARDS	Adult respiratory distress syndrome || id:finn-b-J10_ARDS	|| id:ebi-a-GCST90017104	Weighted median	13	-0.339708	0.45364	0.453949	-1.22884	0.549427	0.711978	0.292631	1.73226
ebi-a-GCST90017104	finn-b-J10_ARDS	Adult respiratory distress syndrome || id:finn-b-J10_ARDS	|| id:ebi-a-GCST90017104	Inverse variance weighted	13	0.0960238	0.322598	0.765964	-0.536268	0.728316	1.10079	0.584927	2.07159
ebi-a-GCST90017104	finn-b-J10_ARDS	Adult respiratory distress syndrome || id:finn-b-J10_ARDS	|| id:ebi-a-GCST90017104	Simple mode	13	-0.426067	0.79619	0.602334	-1.9866	1.13447	0.653073	0.137161	3.10951
ebi-a-GCST90017104	finn-b-J10_ARDS	Adult respiratory distress syndrome || id:finn-b-J10_ARDS	|| id:ebi-a-GCST90017104	Weighted mode	13	-0.417077	0.820683	0.62052	-2.02562	1.19146	0.65897	0.131912	3.29189
ebi-a-GCST90017103	finn-b-J10_ARDS	Adult respiratory distress syndrome || id:finn-b-J10_ARDS	|| id:ebi-a-GCST90017103	MR Egger	13	0.782475	1.5839	0.63101	-2.32197	3.88692	2.18688	0.0980801	48.7605
ebi-a-GCST90017103	finn-b-J10_ARDS	Adult respiratory distress syndrome || id:finn-b-J10_ARDS	|| id:ebi-a-GCST90017103	Weighted median	13	0.512081	0.65891	0.437063	-0.779384	1.80354	1.66876	0.458689	6.07113
ebi-a-GCST90017103	finn-b-J10_ARDS	Adult respiratory distress syndrome || id:finn-b-J10_ARDS	|| id:ebi-a-GCST90017103	Inverse variance weighted	13	0.18388	0.482769	0.703288	-0.762348	1.13011	1.20187	0.46657	3.09599
ebi-a-GCST90017103	finn-b-J10_ARDS	Adult respiratory distress syndrome || id:finn-b-J10_ARDS	|| id:ebi-a-GCST90017103	Simple mode	13	0.742038	1.1071	0.515387	-1.42787	2.91195	2.10021	0.239818	18.3926
ebi-a-GCST90017103	finn-b-J10_ARDS	Adult respiratory distress syndrome || id:finn-b-J10_ARDS	|| id:ebi-a-GCST90017103	Weighted mode	13	0.718052	1.06324	0.512261	-1.3659	2.802	2.05043	0.255152	16.4776
ebi-a-GCST90017101	finn-b-J10_ARDS	Adult respiratory distress syndrome || id:finn-b-J10_ARDS	|| id:ebi-a-GCST90017101	MR Egger	15	2.30419	1.43011	0.131138	-0.498822	5.10721	10.0161	0.607245	165.208
ebi-a-GCST90017101	finn-b-J10_ARDS	Adult respiratory distress syndrome || id:finn-b-J10_ARDS	|| id:ebi-a-GCST90017101	Weighted median	15	0.506785	0.739104	0.492918	-0.941859	1.95543	1.65995	0.389902	7.06695
ebi-a-GCST90017101	finn-b-J10_ARDS	Adult respiratory distress syndrome || id:finn-b-J10_ARDS	|| id:ebi-a-GCST90017101	Inverse variance weighted	15	0.298867	0.550388	0.587122	-0.779893	1.37763	1.34833	0.458455	3.96548
ebi-a-GCST90017101	finn-b-J10_ARDS	Adult respiratory distress syndrome || id:finn-b-J10_ARDS	|| id:ebi-a-GCST90017101	Simple mode	15	1.24485	1.27668	0.346074	-1.25744	3.74714	3.47242	0.284381	42.3997
ebi-a-GCST90017101	finn-b-J10_ARDS	Adult respiratory distress syndrome || id:finn-b-J10_ARDS	|| id:ebi-a-GCST90017101	Weighted mode	15	1.45127	1.18329	0.240251	-0.867982	3.77053	4.26855	0.419798	43.4032
ebi-a-GCST90017100	finn-b-J10_ARDS	Adult respiratory distress syndrome || id:finn-b-J10_ARDS	|| id:ebi-a-GCST90017100	MR Egger	9	-0.174841	1.27732	0.894979	-2.67839	2.32871	0.839591	0.0686734	10.2647
ebi-a-GCST90017100	finn-b-J10_ARDS	Adult respiratory distress syndrome || id:finn-b-J10_ARDS	|| id:ebi-a-GCST90017100	Weighted median	9	0.182881	0.566215	0.746703	-0.9269	1.29266	1.20067	0.395779	3.64247
ebi-a-GCST90017100	finn-b-J10_ARDS	Adult respiratory distress syndrome || id:finn-b-J10_ARDS	|| id:ebi-a-GCST90017100	Inverse variance weighted	9	-0.0962618	0.42765	0.821906	-0.934457	0.741933	0.908226	0.392799	2.09999
ebi-a-GCST90017100	finn-b-J10_ARDS	Adult respiratory distress syndrome || id:finn-b-J10_ARDS	|| id:ebi-a-GCST90017100	Simple mode	9	0.372031	0.86267	0.677668	-1.3188	2.06286	1.45068	0.267456	7.86848
ebi-a-GCST90017100	finn-b-J10_ARDS	Adult respiratory distress syndrome || id:finn-b-J10_ARDS	|| id:ebi-a-GCST90017100	Weighted mode	9	0.343158	0.810483	0.683157	-1.24539	1.93171	1.40939	0.287829	6.90127
ebi-a-GCST90017099	finn-b-J10_ARDS	Adult respiratory distress syndrome || id:finn-b-J10_ARDS	|| id:ebi-a-GCST90017099	MR Egger	13	0.329575	2.75921	0.907076	-5.07848	5.73763	1.39038	0.00622935	310.329
ebi-a-GCST90017099	finn-b-J10_ARDS	Adult respiratory distress syndrome || id:finn-b-J10_ARDS	|| id:ebi-a-GCST90017099	Weighted median	13	1.81156	0.871348	0.037614	0.103722	3.51941	6.12001	1.10929	33.7644
ebi-a-GCST90017099	finn-b-J10_ARDS	Adult respiratory distress syndrome || id:finn-b-J10_ARDS	|| id:ebi-a-GCST90017099	Inverse variance weighted	13	1.30458	0.635865	0.0402022	0.0582867	2.55088	3.68615	1.06002	12.8184
ebi-a-GCST90017099	finn-b-J10_ARDS	Adult respiratory distress syndrome || id:finn-b-J10_ARDS	|| id:ebi-a-GCST90017099	Simple mode	13	2.01181	1.43337	0.185797	-0.797596	4.82121	7.47681	0.450411	124.115
ebi-a-GCST90017099	finn-b-J10_ARDS	Adult respiratory distress syndrome || id:finn-b-J10_ARDS	|| id:ebi-a-GCST90017099	Weighted mode	13	2.10265	1.40233	0.159612	-0.645916	4.85121	8.18783	0.524182	127.896
ebi-a-GCST90017098	finn-b-J10_ARDS	Adult respiratory distress syndrome || id:finn-b-J10_ARDS	|| id:ebi-a-GCST90017098	MR Egger	7	2.81658	6.07485	0.662384	-9.09011	14.7233	16.7196	0.000112775	2.47879e+06
ebi-a-GCST90017098	finn-b-J10_ARDS	Adult respiratory distress syndrome || id:finn-b-J10_ARDS	|| id:ebi-a-GCST90017098	Weighted median	7	-0.582899	1.08045	0.589545	-2.70059	1.53479	0.558278	0.0671661	4.64035
ebi-a-GCST90017098	finn-b-J10_ARDS	Adult respiratory distress syndrome || id:finn-b-J10_ARDS	|| id:ebi-a-GCST90017098	Inverse variance weighted	7	0.035075	0.948365	0.970497	-1.82372	1.89387	1.0357	0.161424	6.64504
ebi-a-GCST90017098	finn-b-J10_ARDS	Adult respiratory distress syndrome || id:finn-b-J10_ARDS	|| id:ebi-a-GCST90017098	Simple mode	7	-1.27897	1.36829	0.386006	-3.96082	1.40288	0.278323	0.0190474	4.06688
ebi-a-GCST90017098	finn-b-J10_ARDS	Adult respiratory distress syndrome || id:finn-b-J10_ARDS	|| id:ebi-a-GCST90017098	Weighted mode	7	-1.228	1.33989	0.394754	-3.85418	1.39819	0.292879	0.0211909	4.04788
ebi-a-GCST90017097	finn-b-J10_ARDS	Adult respiratory distress syndrome || id:finn-b-J10_ARDS	|| id:ebi-a-GCST90017097	MR Egger	12	-0.361442	1.37865	0.798511	-3.06359	2.34071	0.696671	0.0467195	10.3886
ebi-a-GCST90017097	finn-b-J10_ARDS	Adult respiratory distress syndrome || id:finn-b-J10_ARDS	|| id:ebi-a-GCST90017097	Weighted median	12	-0.959082	0.797642	0.22921	-2.52246	0.604296	0.383244	0.0802619	1.82996
ebi-a-GCST90017097	finn-b-J10_ARDS	Adult respiratory distress syndrome || id:finn-b-J10_ARDS	|| id:ebi-a-GCST90017097	Inverse variance weighted	12	-0.962277	0.548962	0.0796184	-2.03824	0.113687	0.382022	0.130258	1.1204
ebi-a-GCST90017097	finn-b-J10_ARDS	Adult respiratory distress syndrome || id:finn-b-J10_ARDS	|| id:ebi-a-GCST90017097	Simple mode	12	-0.582709	1.26161	0.653171	-3.05547	1.89005	0.558383	0.0471004	6.61973
ebi-a-GCST90017097	finn-b-J10_ARDS	Adult respiratory distress syndrome || id:finn-b-J10_ARDS	|| id:ebi-a-GCST90017097	Weighted mode	12	-0.904344	1.07828	0.419496	-3.01778	1.20909	0.404807	0.0489098	3.35043
ebi-a-GCST90017096	finn-b-J10_ARDS	Adult respiratory distress syndrome || id:finn-b-J10_ARDS	|| id:ebi-a-GCST90017096	MR Egger	13	2.04475	2.71623	0.467382	-3.27907	7.36857	7.72722	0.0376633	1585.36
ebi-a-GCST90017096	finn-b-J10_ARDS	Adult respiratory distress syndrome || id:finn-b-J10_ARDS	|| id:ebi-a-GCST90017096	Weighted median	13	-0.739393	0.919311	0.42123	-2.54124	1.06246	0.477404	0.0787684	2.89347
ebi-a-GCST90017096	finn-b-J10_ARDS	Adult respiratory distress syndrome || id:finn-b-J10_ARDS	|| id:ebi-a-GCST90017096	Inverse variance weighted	13	-1.00693	0.648871	0.120707	-2.27872	0.26486	0.36534	0.102416	1.30325
ebi-a-GCST90017096	finn-b-J10_ARDS	Adult respiratory distress syndrome || id:finn-b-J10_ARDS	|| id:ebi-a-GCST90017096	Simple mode	13	-2.68606	1.8394	0.169891	-6.29128	0.91916	0.0681488	0.00185238	2.50718
ebi-a-GCST90017096	finn-b-J10_ARDS	Adult respiratory distress syndrome || id:finn-b-J10_ARDS	|| id:ebi-a-GCST90017096	Weighted mode	13	0.243994	1.78154	0.893336	-3.24782	3.73581	1.27634	0.0388589	41.9218
ebi-a-GCST90017095	finn-b-J10_ARDS	Adult respiratory distress syndrome || id:finn-b-J10_ARDS	|| id:ebi-a-GCST90017095	MR Egger	13	0.462973	1.60113	0.77784	-2.67524	3.60118	1.58879	0.0688906	36.6416
ebi-a-GCST90017095	finn-b-J10_ARDS	Adult respiratory distress syndrome || id:finn-b-J10_ARDS	|| id:ebi-a-GCST90017095	Weighted median	13	0.343054	0.73459	0.6405	-1.09674	1.78285	1.40924	0.333957	5.94679
ebi-a-GCST90017095	finn-b-J10_ARDS	Adult respiratory distress syndrome || id:finn-b-J10_ARDS	|| id:ebi-a-GCST90017095	Inverse variance weighted	13	0.139653	0.582179	0.810423	-1.00142	1.28072	1.14988	0.367358	3.59924
ebi-a-GCST90017095	finn-b-J10_ARDS	Adult respiratory distress syndrome || id:finn-b-J10_ARDS	|| id:ebi-a-GCST90017095	Simple mode	13	0.407151	1.19028	0.73822	-1.9258	2.7401	1.50253	0.145759	15.4885
ebi-a-GCST90017095	finn-b-J10_ARDS	Adult respiratory distress syndrome || id:finn-b-J10_ARDS	|| id:ebi-a-GCST90017095	Weighted mode	13	0.389724	1.02839	0.711333	-1.62591	2.40536	1.47657	0.196732	11.0825
ebi-a-GCST90017094	finn-b-J10_ARDS	Adult respiratory distress syndrome || id:finn-b-J10_ARDS	|| id:ebi-a-GCST90017094	MR Egger	10	0.0621286	2.0873	0.976984	-4.02899	4.15324	1.0641	0.0177924	63.6401
ebi-a-GCST90017094	finn-b-J10_ARDS	Adult respiratory distress syndrome || id:finn-b-J10_ARDS	|| id:ebi-a-GCST90017094	Weighted median	10	-0.566982	0.845432	0.502449	-2.22403	1.09006	0.567235	0.108172	2.97447
ebi-a-GCST90017094	finn-b-J10_ARDS	Adult respiratory distress syndrome || id:finn-b-J10_ARDS	|| id:ebi-a-GCST90017094	Inverse variance weighted	10	-0.794041	0.660941	0.229604	-2.08949	0.501403	0.452014	0.123751	1.65104
ebi-a-GCST90017094	finn-b-J10_ARDS	Adult respiratory distress syndrome || id:finn-b-J10_ARDS	|| id:ebi-a-GCST90017094	Simple mode	10	-0.661556	1.33461	0.63199	-3.27739	1.95428	0.516048	0.0377265	7.05884
ebi-a-GCST90017094	finn-b-J10_ARDS	Adult respiratory distress syndrome || id:finn-b-J10_ARDS	|| id:ebi-a-GCST90017094	Weighted mode	10	-0.642963	1.34097	0.643035	-3.27126	1.98533	0.525732	0.0379586	7.28146
ebi-a-GCST90017091	finn-b-J10_ARDS	Adult respiratory distress syndrome || id:finn-b-J10_ARDS	|| id:ebi-a-GCST90017091	MR Egger	9	-0.0401663	1.81145	0.982928	-3.5906	3.51027	0.96063	0.0275818	33.4572
ebi-a-GCST90017091	finn-b-J10_ARDS	Adult respiratory distress syndrome || id:finn-b-J10_ARDS	|| id:ebi-a-GCST90017091	Weighted median	9	-0.00580007	0.406138	0.988606	-0.80183	0.79023	0.994217	0.448508	2.2039
ebi-a-GCST90017091	finn-b-J10_ARDS	Adult respiratory distress syndrome || id:finn-b-J10_ARDS	|| id:ebi-a-GCST90017091	Inverse variance weighted	9	0.428845	0.395701	0.278471	-0.346729	1.20442	1.53548	0.706997	3.33482
ebi-a-GCST90017091	finn-b-J10_ARDS	Adult respiratory distress syndrome || id:finn-b-J10_ARDS	|| id:ebi-a-GCST90017091	Simple mode	9	-0.110524	0.566787	0.850254	-1.22143	1.00038	0.895365	0.294809	2.71931
ebi-a-GCST90017091	finn-b-J10_ARDS	Adult respiratory distress syndrome || id:finn-b-J10_ARDS	|| id:ebi-a-GCST90017091	Weighted mode	9	-0.110524	0.511405	0.834304	-1.11288	0.89183	0.895365	0.328612	2.43959
ebi-a-GCST90017090	finn-b-J10_ARDS	Adult respiratory distress syndrome || id:finn-b-J10_ARDS	|| id:ebi-a-GCST90017090	MR Egger	5	-0.101365	1.38992	0.946453	-2.82562	2.62289	0.903603	0.0592721	13.7754
ebi-a-GCST90017090	finn-b-J10_ARDS	Adult respiratory distress syndrome || id:finn-b-J10_ARDS	|| id:ebi-a-GCST90017090	Weighted median	5	0.701374	0.809146	0.386047	-0.884552	2.2873	2.01652	0.412899	9.84832
ebi-a-GCST90017090	finn-b-J10_ARDS	Adult respiratory distress syndrome || id:finn-b-J10_ARDS	|| id:ebi-a-GCST90017090	Inverse variance weighted	5	1.08057	0.611036	0.0769916	-0.117066	2.2782	2.94635	0.889527	9.75907
ebi-a-GCST90017090	finn-b-J10_ARDS	Adult respiratory distress syndrome || id:finn-b-J10_ARDS	|| id:ebi-a-GCST90017090	Simple mode	5	0.99974	1.24248	0.466134	-1.43552	3.435	2.71758	0.237992	31.0314
ebi-a-GCST90017090	finn-b-J10_ARDS	Adult respiratory distress syndrome || id:finn-b-J10_ARDS	|| id:ebi-a-GCST90017090	Weighted mode	5	0.450632	0.844957	0.622068	-1.20548	2.10675	1.5693	0.299547	8.22146
ebi-a-GCST90017089	finn-b-J10_ARDS	Adult respiratory distress syndrome || id:finn-b-J10_ARDS	|| id:ebi-a-GCST90017089	MR Egger	10	0.284747	3.03975	0.927671	-5.67317	6.24266	1.32943	0.00343697	514.224
ebi-a-GCST90017089	finn-b-J10_ARDS	Adult respiratory distress syndrome || id:finn-b-J10_ARDS	|| id:ebi-a-GCST90017089	Weighted median	10	1.23524	0.426465	0.0037739	0.399371	2.07111	3.43921	1.49089	7.93366
ebi-a-GCST90017089	finn-b-J10_ARDS	Adult respiratory distress syndrome || id:finn-b-J10_ARDS	|| id:ebi-a-GCST90017089	Inverse variance weighted	10	0.936842	0.377768	0.0131406	0.196416	1.67727	2.55191	1.21703	5.35092
ebi-a-GCST90017089	finn-b-J10_ARDS	Adult respiratory distress syndrome || id:finn-b-J10_ARDS	|| id:ebi-a-GCST90017089	Simple mode	10	1.25714	0.63489	0.0790483	0.0127541	2.50152	3.51535	1.01284	12.2011
ebi-a-GCST90017089	finn-b-J10_ARDS	Adult respiratory distress syndrome || id:finn-b-J10_ARDS	|| id:ebi-a-GCST90017089	Weighted mode	10	1.23658	0.627246	0.0801558	0.00717784	2.46598	3.44381	1.0072	11.775
ebi-a-GCST90017088	finn-b-J10_ARDS	Adult respiratory distress syndrome || id:finn-b-J10_ARDS	|| id:ebi-a-GCST90017088	MR Egger	6	-3.7781	5.26814	0.512924	-14.1037	6.54747	0.0228661	7.49649e-07	697.474
ebi-a-GCST90017088	finn-b-J10_ARDS	Adult respiratory distress syndrome || id:finn-b-J10_ARDS	|| id:ebi-a-GCST90017088	Weighted median	6	0.657574	0.848111	0.438139	-1.00472	2.31987	1.9301	0.366145	10.1744
ebi-a-GCST90017088	finn-b-J10_ARDS	Adult respiratory distress syndrome || id:finn-b-J10_ARDS	|| id:ebi-a-GCST90017088	Inverse variance weighted	6	0.285701	0.663251	0.666644	-1.01427	1.58567	1.33069	0.362667	4.88257
ebi-a-GCST90017088	finn-b-J10_ARDS	Adult respiratory distress syndrome || id:finn-b-J10_ARDS	|| id:ebi-a-GCST90017088	Simple mode	6	0.874789	1.30537	0.532466	-1.68374	3.43332	2.39837	0.185678	30.9792
ebi-a-GCST90017088	finn-b-J10_ARDS	Adult respiratory distress syndrome || id:finn-b-J10_ARDS	|| id:ebi-a-GCST90017088	Weighted mode	6	0.874789	1.27829	0.524183	-1.63066	3.38024	2.39837	0.1958	29.3778
ebi-a-GCST90017087	finn-b-J10_ARDS	Adult respiratory distress syndrome || id:finn-b-J10_ARDS	|| id:ebi-a-GCST90017087	MR Egger	11	-0.376732	2.92032	0.900192	-6.10056	5.34709	0.6861	0.00224162	209.997
ebi-a-GCST90017087	finn-b-J10_ARDS	Adult respiratory distress syndrome || id:finn-b-J10_ARDS	|| id:ebi-a-GCST90017087	Weighted median	11	-0.144561	0.488704	0.767379	-1.10242	0.813299	0.865402	0.332066	2.25534
ebi-a-GCST90017087	finn-b-J10_ARDS	Adult respiratory distress syndrome || id:finn-b-J10_ARDS	|| id:ebi-a-GCST90017087	Inverse variance weighted	11	0.333151	0.54205	0.53881	-0.729266	1.39557	1.39536	0.482263	4.03727
ebi-a-GCST90017087	finn-b-J10_ARDS	Adult respiratory distress syndrome || id:finn-b-J10_ARDS	|| id:ebi-a-GCST90017087	Simple mode	11	-0.290541	0.703838	0.688468	-1.67006	1.08898	0.747859	0.188235	2.97125
ebi-a-GCST90017087	finn-b-J10_ARDS	Adult respiratory distress syndrome || id:finn-b-J10_ARDS	|| id:ebi-a-GCST90017087	Weighted mode	11	-0.125731	0.673859	0.855718	-1.4465	1.19503	0.881852	0.235394	3.30367
ebi-a-GCST90017086	finn-b-J10_ARDS	Adult respiratory distress syndrome || id:finn-b-J10_ARDS	|| id:ebi-a-GCST90017086	MR Egger	14	-0.410118	1.38635	0.77242	-3.12737	2.30713	0.663572	0.0438329	10.0456
ebi-a-GCST90017086	finn-b-J10_ARDS	Adult respiratory distress syndrome || id:finn-b-J10_ARDS	|| id:ebi-a-GCST90017086	Weighted median	14	-0.0264017	0.675034	0.968801	-1.34947	1.29667	0.973944	0.259378	3.65708
ebi-a-GCST90017086	finn-b-J10_ARDS	Adult respiratory distress syndrome || id:finn-b-J10_ARDS	|| id:ebi-a-GCST90017086	Inverse variance weighted	14	0.0736065	0.473679	0.876511	-0.854804	1.00202	1.07638	0.425367	2.72377
ebi-a-GCST90017086	finn-b-J10_ARDS	Adult respiratory distress syndrome || id:finn-b-J10_ARDS	|| id:ebi-a-GCST90017086	Simple mode	14	0.0848114	1.06751	0.937886	-2.0075	2.17713	1.08851	0.134324	8.82092
ebi-a-GCST90017086	finn-b-J10_ARDS	Adult respiratory distress syndrome || id:finn-b-J10_ARDS	|| id:ebi-a-GCST90017086	Weighted mode	14	-0.0678023	0.940608	0.943633	-1.91139	1.77579	0.934445	0.147874	5.90494
ebi-a-GCST90017085	finn-b-J10_ARDS	Adult respiratory distress syndrome || id:finn-b-J10_ARDS	|| id:ebi-a-GCST90017085	MR Egger	13	1.56474	1.73103	0.3854	-1.82809	4.95756	4.78141	0.16072	142.247
ebi-a-GCST90017085	finn-b-J10_ARDS	Adult respiratory distress syndrome || id:finn-b-J10_ARDS	|| id:ebi-a-GCST90017085	Weighted median	13	0.528117	0.566844	0.351502	-0.582897	1.63913	1.69574	0.558279	5.15069
ebi-a-GCST90017085	finn-b-J10_ARDS	Adult respiratory distress syndrome || id:finn-b-J10_ARDS	|| id:ebi-a-GCST90017085	Inverse variance weighted	13	0.473908	0.452564	0.295024	-0.413116	1.36093	1.60626	0.661585	3.89983
ebi-a-GCST90017085	finn-b-J10_ARDS	Adult respiratory distress syndrome || id:finn-b-J10_ARDS	|| id:ebi-a-GCST90017085	Simple mode	13	0.540495	0.980166	0.591458	-1.38063	2.46162	1.71686	0.25142	11.7238
ebi-a-GCST90017085	finn-b-J10_ARDS	Adult respiratory distress syndrome || id:finn-b-J10_ARDS	|| id:ebi-a-GCST90017085	Weighted mode	13	0.121146	0.852086	0.8893	-1.54894	1.79123	1.12879	0.212473	5.99685
ebi-a-GCST90017084	finn-b-J10_ARDS	Adult respiratory distress syndrome || id:finn-b-J10_ARDS	|| id:ebi-a-GCST90017084	MR Egger	15	2.60698	3.21602	0.432172	-3.69642	8.91039	13.5581	0.0248121	7408.57
ebi-a-GCST90017084	finn-b-J10_ARDS	Adult respiratory distress syndrome || id:finn-b-J10_ARDS	|| id:ebi-a-GCST90017084	Weighted median	15	-1.58187	0.687733	0.0214415	-2.92982	-0.233911	0.205591	0.0534065	0.791432
ebi-a-GCST90017084	finn-b-J10_ARDS	Adult respiratory distress syndrome || id:finn-b-J10_ARDS	|| id:ebi-a-GCST90017084	Inverse variance weighted	15	-0.65792	0.639542	0.303604	-1.91142	0.595583	0.517928	0.14787	1.81409
ebi-a-GCST90017084	finn-b-J10_ARDS	Adult respiratory distress syndrome || id:finn-b-J10_ARDS	|| id:ebi-a-GCST90017084	Simple mode	15	-1.86811	1.20014	0.141883	-4.22039	0.484165	0.154415	0.0146929	1.62282
ebi-a-GCST90017084	finn-b-J10_ARDS	Adult respiratory distress syndrome || id:finn-b-J10_ARDS	|| id:ebi-a-GCST90017084	Weighted mode	15	-1.67178	1.06959	0.140366	-3.76817	0.424611	0.187913	0.0230943	1.529
ebi-a-GCST90017083	finn-b-J10_ARDS	Adult respiratory distress syndrome || id:finn-b-J10_ARDS	|| id:ebi-a-GCST90017083	MR Egger	12	1.62984	1.40313	0.272385	-1.1203	4.37998	5.10304	0.326181	79.8362
ebi-a-GCST90017083	finn-b-J10_ARDS	Adult respiratory distress syndrome || id:finn-b-J10_ARDS	|| id:ebi-a-GCST90017083	Weighted median	12	0.72298	0.583738	0.215517	-0.421146	1.86711	2.06057	0.656294	6.46955
ebi-a-GCST90017083	finn-b-J10_ARDS	Adult respiratory distress syndrome || id:finn-b-J10_ARDS	|| id:ebi-a-GCST90017083	Inverse variance weighted	12	0.581109	0.431478	0.178048	-0.264587	1.42681	1.78802	0.767523	4.16537
ebi-a-GCST90017083	finn-b-J10_ARDS	Adult respiratory distress syndrome || id:finn-b-J10_ARDS	|| id:ebi-a-GCST90017083	Simple mode	12	0.900248	0.962156	0.369537	-0.985579	2.78607	2.46021	0.373223	16.2172
ebi-a-GCST90017083	finn-b-J10_ARDS	Adult respiratory distress syndrome || id:finn-b-J10_ARDS	|| id:ebi-a-GCST90017083	Weighted mode	12	0.799147	0.889926	0.388422	-0.945108	2.5434	2.22364	0.388638	12.7229
ebi-a-GCST90017082	finn-b-J10_ARDS	Adult respiratory distress syndrome || id:finn-b-J10_ARDS	|| id:ebi-a-GCST90017082	MR Egger	10	-2.42702	1.34688	0.109226	-5.06691	0.212868	0.0882994	0.00630185	1.23722
ebi-a-GCST90017082	finn-b-J10_ARDS	Adult respiratory distress syndrome || id:finn-b-J10_ARDS	|| id:ebi-a-GCST90017082	Weighted median	10	-0.509054	0.662048	0.441948	-1.80667	0.78856	0.601064	0.1642	2.20023
ebi-a-GCST90017082	finn-b-J10_ARDS	Adult respiratory distress syndrome || id:finn-b-J10_ARDS	|| id:ebi-a-GCST90017082	Inverse variance weighted	10	0.0109518	0.535094	0.983671	-1.03783	1.05974	1.01101	0.354221	2.88561
ebi-a-GCST90017082	finn-b-J10_ARDS	Adult respiratory distress syndrome || id:finn-b-J10_ARDS	|| id:ebi-a-GCST90017082	Simple mode	10	-0.541245	1.27258	0.680598	-3.03551	1.95302	0.582023	0.0480502	7.04995
ebi-a-GCST90017082	finn-b-J10_ARDS	Adult respiratory distress syndrome || id:finn-b-J10_ARDS	|| id:ebi-a-GCST90017082	Weighted mode	10	-0.970018	0.856846	0.286861	-2.64944	0.7094	0.379076	0.070691	2.03277
ebi-a-GCST90017081	finn-b-J10_ARDS	Adult respiratory distress syndrome || id:finn-b-J10_ARDS	|| id:ebi-a-GCST90017081	MR Egger	12	1.60559	1.87781	0.412551	-2.07493	5.2861	4.98078	0.125565	197.572
ebi-a-GCST90017081	finn-b-J10_ARDS	Adult respiratory distress syndrome || id:finn-b-J10_ARDS	|| id:ebi-a-GCST90017081	Weighted median	12	0.0402193	0.666497	0.951881	-1.26612	1.34655	1.04104	0.281925	3.84416
ebi-a-GCST90017081	finn-b-J10_ARDS	Adult respiratory distress syndrome || id:finn-b-J10_ARDS	|| id:ebi-a-GCST90017081	Inverse variance weighted	12	0.528325	0.501015	0.291649	-0.453664	1.51031	1.69609	0.635296	4.52815
ebi-a-GCST90017081	finn-b-J10_ARDS	Adult respiratory distress syndrome || id:finn-b-J10_ARDS	|| id:ebi-a-GCST90017081	Simple mode	12	-0.670669	1.34809	0.628634	-3.31292	1.97158	0.511366	0.0364096	7.18205
ebi-a-GCST90017081	finn-b-J10_ARDS	Adult respiratory distress syndrome || id:finn-b-J10_ARDS	|| id:ebi-a-GCST90017081	Weighted mode	12	-0.670669	1.21191	0.591061	-3.04601	1.70467	0.511366	0.0475481	5.4996
ebi-a-GCST90017080	finn-b-J10_ARDS	Adult respiratory distress syndrome || id:finn-b-J10_ARDS	|| id:ebi-a-GCST90017080	MR Egger	13	2.23397	1.37632	0.132842	-0.463615	4.93155	9.33684	0.629006	138.594
ebi-a-GCST90017080	finn-b-J10_ARDS	Adult respiratory distress syndrome || id:finn-b-J10_ARDS	|| id:ebi-a-GCST90017080	Weighted median	13	-0.339708	0.449508	0.44981	-1.22074	0.541329	0.711978	0.29501	1.71829
ebi-a-GCST90017080	finn-b-J10_ARDS	Adult respiratory distress syndrome || id:finn-b-J10_ARDS	|| id:ebi-a-GCST90017080	Inverse variance weighted	13	0.0960238	0.322598	0.765964	-0.536268	0.728316	1.10079	0.584927	2.07159
ebi-a-GCST90017080	finn-b-J10_ARDS	Adult respiratory distress syndrome || id:finn-b-J10_ARDS	|| id:ebi-a-GCST90017080	Simple mode	13	-0.426067	0.712394	0.560907	-1.82236	0.970225	0.653073	0.161644	2.63854
ebi-a-GCST90017080	finn-b-J10_ARDS	Adult respiratory distress syndrome || id:finn-b-J10_ARDS	|| id:ebi-a-GCST90017080	Weighted mode	13	-0.417077	0.775764	0.600658	-1.93758	1.10342	0.65897	0.144053	3.01446
ebi-a-GCST90017079	finn-b-J10_ARDS	Adult respiratory distress syndrome || id:finn-b-J10_ARDS	|| id:ebi-a-GCST90017079	MR Egger	8	0.238172	2.58004	0.929454	-4.8187	5.29504	1.26893	0.0080773	199.346
ebi-a-GCST90017079	finn-b-J10_ARDS	Adult respiratory distress syndrome || id:finn-b-J10_ARDS	|| id:ebi-a-GCST90017079	Weighted median	8	0.449789	0.675328	0.505391	-0.873853	1.77343	1.56798	0.417341	5.89103
ebi-a-GCST90017079	finn-b-J10_ARDS	Adult respiratory distress syndrome || id:finn-b-J10_ARDS	|| id:ebi-a-GCST90017079	Inverse variance weighted	8	0.287915	0.593852	0.6278	-0.876036	1.45187	1.33364	0.41643	4.27107
ebi-a-GCST90017079	finn-b-J10_ARDS	Adult respiratory distress syndrome || id:finn-b-J10_ARDS	|| id:ebi-a-GCST90017079	Simple mode	8	0.668773	1.23698	0.605517	-1.75571	3.09325	1.95184	0.172785	22.0487
ebi-a-GCST90017079	finn-b-J10_ARDS	Adult respiratory distress syndrome || id:finn-b-J10_ARDS	|| id:ebi-a-GCST90017079	Weighted mode	8	0.781236	1.10931	0.504023	-1.39301	2.95548	2.18417	0.248327	19.211
ebi-a-GCST90017078	finn-b-J10_ARDS	Adult respiratory distress syndrome || id:finn-b-J10_ARDS	|| id:ebi-a-GCST90017078	MR Egger	13	0.782475	1.5839	0.63101	-2.32197	3.88692	2.18688	0.0980801	48.7605
ebi-a-GCST90017078	finn-b-J10_ARDS	Adult respiratory distress syndrome || id:finn-b-J10_ARDS	|| id:ebi-a-GCST90017078	Weighted median	13	0.512081	0.655049	0.434365	-0.771815	1.79598	1.66876	0.462174	6.02535
ebi-a-GCST90017078	finn-b-J10_ARDS	Adult respiratory distress syndrome || id:finn-b-J10_ARDS	|| id:ebi-a-GCST90017078	Inverse variance weighted	13	0.18388	0.482769	0.703288	-0.762348	1.13011	1.20187	0.46657	3.09599
ebi-a-GCST90017078	finn-b-J10_ARDS	Adult respiratory distress syndrome || id:finn-b-J10_ARDS	|| id:ebi-a-GCST90017078	Simple mode	13	0.742038	1.12243	0.52104	-1.45793	2.942	2.10021	0.232718	18.9538
ebi-a-GCST90017078	finn-b-J10_ARDS	Adult respiratory distress syndrome || id:finn-b-J10_ARDS	|| id:ebi-a-GCST90017078	Weighted mode	13	0.718052	1.12448	0.535106	-1.48594	2.92204	2.05043	0.22629	18.5792
ebi-a-GCST90017077	finn-b-J10_ARDS	Adult respiratory distress syndrome || id:finn-b-J10_ARDS	|| id:ebi-a-GCST90017077	MR Egger	9	-0.174841	1.27732	0.894979	-2.67839	2.32871	0.839591	0.0686734	10.2647
ebi-a-GCST90017077	finn-b-J10_ARDS	Adult respiratory distress syndrome || id:finn-b-J10_ARDS	|| id:ebi-a-GCST90017077	Weighted median	9	0.182881	0.558902	0.743505	-0.912566	1.27833	1.20067	0.401493	3.59064
ebi-a-GCST90017077	finn-b-J10_ARDS	Adult respiratory distress syndrome || id:finn-b-J10_ARDS	|| id:ebi-a-GCST90017077	Inverse variance weighted	9	-0.0962618	0.42765	0.821906	-0.934457	0.741933	0.908226	0.392799	2.09999
ebi-a-GCST90017077	finn-b-J10_ARDS	Adult respiratory distress syndrome || id:finn-b-J10_ARDS	|| id:ebi-a-GCST90017077	Simple mode	9	0.372031	0.887136	0.685986	-1.36675	2.11082	1.45068	0.254933	8.25498
ebi-a-GCST90017077	finn-b-J10_ARDS	Adult respiratory distress syndrome || id:finn-b-J10_ARDS	|| id:ebi-a-GCST90017077	Weighted mode	9	0.343158	0.789372	0.675252	-1.20401	1.89033	1.40939	0.299988	6.62154
ebi-a-GCST90017076	finn-b-J10_ARDS	Adult respiratory distress syndrome || id:finn-b-J10_ARDS	|| id:ebi-a-GCST90017076	MR Egger	15	1.41341	1.25017	0.278661	-1.03692	3.86373	4.10994	0.354546	47.6429
ebi-a-GCST90017076	finn-b-J10_ARDS	Adult respiratory distress syndrome || id:finn-b-J10_ARDS	|| id:ebi-a-GCST90017076	Weighted median	15	0.689596	0.610557	0.258707	-0.507096	1.88629	1.99291	0.602242	6.59485
ebi-a-GCST90017076	finn-b-J10_ARDS	Adult respiratory distress syndrome || id:finn-b-J10_ARDS	|| id:ebi-a-GCST90017076	Inverse variance weighted	15	0.602886	0.449181	0.179534	-0.277508	1.48328	1.82738	0.757669	4.40738
ebi-a-GCST90017076	finn-b-J10_ARDS	Adult respiratory distress syndrome || id:finn-b-J10_ARDS	|| id:ebi-a-GCST90017076	Simple mode	15	0.158929	0.948739	0.86936	-1.7006	2.01846	1.17225	0.182574	7.5267
ebi-a-GCST90017076	finn-b-J10_ARDS	Adult respiratory distress syndrome || id:finn-b-J10_ARDS	|| id:ebi-a-GCST90017076	Weighted mode	15	0.489203	0.815842	0.558334	-1.10985	2.08825	1.63102	0.329609	8.07081
ebi-a-GCST90017075	finn-b-J10_ARDS	Adult respiratory distress syndrome || id:finn-b-J10_ARDS	|| id:ebi-a-GCST90017075	MR Egger	13	-5.84785	2.00986	0.0141996	-9.78718	-1.90853	0.00288609	5.61671e-05	0.148298
ebi-a-GCST90017075	finn-b-J10_ARDS	Adult respiratory distress syndrome || id:finn-b-J10_ARDS	|| id:ebi-a-GCST90017075	Weighted median	13	-0.000358658	0.482422	0.999407	-0.945906	0.945189	0.999641	0.388328	2.5733
ebi-a-GCST90017075	finn-b-J10_ARDS	Adult respiratory distress syndrome || id:finn-b-J10_ARDS	|| id:ebi-a-GCST90017075	Inverse variance weighted	13	-0.190118	0.441193	0.666527	-1.05486	0.674619	0.826861	0.348243	1.96328
ebi-a-GCST90017075	finn-b-J10_ARDS	Adult respiratory distress syndrome || id:finn-b-J10_ARDS	|| id:ebi-a-GCST90017075	Simple mode	13	0.208304	0.690822	0.768171	-1.14571	1.56231	1.23159	0.317999	4.76985
ebi-a-GCST90017075	finn-b-J10_ARDS	Adult respiratory distress syndrome || id:finn-b-J10_ARDS	|| id:ebi-a-GCST90017075	Weighted mode	13	0.120455	0.630841	0.851762	-1.11599	1.3569	1.12801	0.32759	3.88415
ebi-a-GCST90017074	finn-b-J10_ARDS	Adult respiratory distress syndrome || id:finn-b-J10_ARDS	|| id:ebi-a-GCST90017074	MR Egger	10	0.0895086	2.0714	0.966592	-3.97043	4.14945	1.09364	0.0188653	63.3989
ebi-a-GCST90017074	finn-b-J10_ARDS	Adult respiratory distress syndrome || id:finn-b-J10_ARDS	|| id:ebi-a-GCST90017074	Weighted median	10	0.28312	0.635214	0.655808	-0.9619	1.52814	1.32726	0.382166	4.6096
ebi-a-GCST90017074	finn-b-J10_ARDS	Adult respiratory distress syndrome || id:finn-b-J10_ARDS	|| id:ebi-a-GCST90017074	Inverse variance weighted	10	0.208367	0.483504	0.666504	-0.739302	1.15603	1.23166	0.477447	3.17731
ebi-a-GCST90017074	finn-b-J10_ARDS	Adult respiratory distress syndrome || id:finn-b-J10_ARDS	|| id:ebi-a-GCST90017074	Simple mode	10	0.343601	1.06677	0.754736	-1.74727	2.43447	1.41002	0.17425	11.4097
ebi-a-GCST90017074	finn-b-J10_ARDS	Adult respiratory distress syndrome || id:finn-b-J10_ARDS	|| id:ebi-a-GCST90017074	Weighted mode	10	0.508402	1.00315	0.624473	-1.45776	2.47457	1.66263	0.232756	11.8766
ebi-a-GCST90017073	finn-b-J10_ARDS	Adult respiratory distress syndrome || id:finn-b-J10_ARDS	|| id:ebi-a-GCST90017073	MR Egger	5	1.27723	1.92036	0.553547	-2.48667	5.04114	3.58671	0.0831866	154.646
ebi-a-GCST90017073	finn-b-J10_ARDS	Adult respiratory distress syndrome || id:finn-b-J10_ARDS	|| id:ebi-a-GCST90017073	Weighted median	5	-0.560675	0.871039	0.519779	-2.26791	1.14656	0.570823	0.103528	3.14735
ebi-a-GCST90017073	finn-b-J10_ARDS	Adult respiratory distress syndrome || id:finn-b-J10_ARDS	|| id:ebi-a-GCST90017073	Inverse variance weighted	5	-0.879834	0.653071	0.177907	-2.15985	0.400185	0.414852	0.115342	1.4921
ebi-a-GCST90017073	finn-b-J10_ARDS	Adult respiratory distress syndrome || id:finn-b-J10_ARDS	|| id:ebi-a-GCST90017073	Simple mode	5	-0.0476153	1.25641	0.971585	-2.51017	2.41494	0.9535	0.0812543	11.1891
ebi-a-GCST90017073	finn-b-J10_ARDS	Adult respiratory distress syndrome || id:finn-b-J10_ARDS	|| id:ebi-a-GCST90017073	Weighted mode	5	0.175877	1.31684	0.9002	-2.40512	2.75688	1.19229	0.0902546	15.7505
ebi-a-GCST90017072	finn-b-J10_ARDS	Adult respiratory distress syndrome || id:finn-b-J10_ARDS	|| id:ebi-a-GCST90017072	MR Egger	12	1.655	2.37872	0.502432	-3.00729	6.31728	5.23307	0.0494256	554.065
ebi-a-GCST90017072	finn-b-J10_ARDS	Adult respiratory distress syndrome || id:finn-b-J10_ARDS	|| id:ebi-a-GCST90017072	Weighted median	12	-0.486455	0.712214	0.494596	-1.88239	0.909484	0.614802	0.152225	2.48304
ebi-a-GCST90017072	finn-b-J10_ARDS	Adult respiratory distress syndrome || id:finn-b-J10_ARDS	|| id:ebi-a-GCST90017072	Inverse variance weighted	12	-0.450282	0.548514	0.411696	-1.52537	0.624805	0.637448	0.217541	1.86788
ebi-a-GCST90017072	finn-b-J10_ARDS	Adult respiratory distress syndrome || id:finn-b-J10_ARDS	|| id:ebi-a-GCST90017072	Simple mode	12	-0.683348	1.13274	0.558564	-2.90353	1.53683	0.504924	0.0548296	4.64983
ebi-a-GCST90017072	finn-b-J10_ARDS	Adult respiratory distress syndrome || id:finn-b-J10_ARDS	|| id:ebi-a-GCST90017072	Weighted mode	12	-0.634448	1.20666	0.609472	-2.9995	1.73061	0.530228	0.0498118	5.64408
ebi-a-GCST90017071	finn-b-J10_ARDS	Adult respiratory distress syndrome || id:finn-b-J10_ARDS	|| id:ebi-a-GCST90017071	MR Egger	11	-1.82066	1.56887	0.275706	-4.89564	1.25433	0.161919	0.0074791	3.50547
ebi-a-GCST90017071	finn-b-J10_ARDS	Adult respiratory distress syndrome || id:finn-b-J10_ARDS	|| id:ebi-a-GCST90017071	Weighted median	11	-0.852104	0.864285	0.324179	-2.5461	0.841895	0.426517	0.0783865	2.32076
ebi-a-GCST90017071	finn-b-J10_ARDS	Adult respiratory distress syndrome || id:finn-b-J10_ARDS	|| id:ebi-a-GCST90017071	Inverse variance weighted	11	-0.643041	0.602575	0.285902	-1.82409	0.538007	0.525691	0.161365	1.71259
ebi-a-GCST90017071	finn-b-J10_ARDS	Adult respiratory distress syndrome || id:finn-b-J10_ARDS	|| id:ebi-a-GCST90017071	Simple mode	11	-2.12894	1.61479	0.216768	-5.29394	1.03605	0.118963	0.00502195	2.81808
ebi-a-GCST90017071	finn-b-J10_ARDS	Adult respiratory distress syndrome || id:finn-b-J10_ARDS	|| id:ebi-a-GCST90017071	Weighted mode	11	-2.19769	1.69029	0.222705	-5.51067	1.11528	0.111059	0.0040434	3.05042
ebi-a-GCST90017070	finn-b-J10_ARDS	Adult respiratory distress syndrome || id:finn-b-J10_ARDS	|| id:ebi-a-GCST90017070	MR Egger	14	-0.794242	2.08021	0.709278	-4.87145	3.28296	0.451923	0.00766226	26.6546
ebi-a-GCST90017070	finn-b-J10_ARDS	Adult respiratory distress syndrome || id:finn-b-J10_ARDS	|| id:ebi-a-GCST90017070	Weighted median	14	-0.796338	0.735489	0.278927	-2.2379	0.64522	0.450977	0.106683	1.90641
ebi-a-GCST90017070	finn-b-J10_ARDS	Adult respiratory distress syndrome || id:finn-b-J10_ARDS	|| id:ebi-a-GCST90017070	Inverse variance weighted	14	-0.510467	0.57158	0.371814	-1.63076	0.60983	0.600215	0.19578	1.84012
ebi-a-GCST90017070	finn-b-J10_ARDS	Adult respiratory distress syndrome || id:finn-b-J10_ARDS	|| id:ebi-a-GCST90017070	Simple mode	14	-0.931331	1.27005	0.47639	-3.42063	1.55797	0.394029	0.0326919	4.74915
ebi-a-GCST90017070	finn-b-J10_ARDS	Adult respiratory distress syndrome || id:finn-b-J10_ARDS	|| id:ebi-a-GCST90017070	Weighted mode	14	-0.879837	1.23464	0.488672	-3.29974	1.54006	0.414851	0.0368929	4.66488
ebi-a-GCST90017069	finn-b-J10_ARDS	Adult respiratory distress syndrome || id:finn-b-J10_ARDS	|| id:ebi-a-GCST90017069	MR Egger	6	4.77284	3.61426	0.257137	-2.31111	11.8568	118.255	0.0991511	141040
ebi-a-GCST90017069	finn-b-J10_ARDS	Adult respiratory distress syndrome || id:finn-b-J10_ARDS	|| id:ebi-a-GCST90017069	Weighted median	6	-0.260849	0.718447	0.71655	-1.66901	1.14731	0.770397	0.188434	3.1497
ebi-a-GCST90017069	finn-b-J10_ARDS	Adult respiratory distress syndrome || id:finn-b-J10_ARDS	|| id:ebi-a-GCST90017069	Inverse variance weighted	6	-0.0648871	0.556592	0.907193	-1.15581	1.02603	0.937173	0.314803	2.78997
ebi-a-GCST90017069	finn-b-J10_ARDS	Adult respiratory distress syndrome || id:finn-b-J10_ARDS	|| id:ebi-a-GCST90017069	Simple mode	6	0.825925	1.17491	0.51345	-1.47691	3.12876	2.28399	0.228343	22.8455
ebi-a-GCST90017069	finn-b-J10_ARDS	Adult respiratory distress syndrome || id:finn-b-J10_ARDS	|| id:ebi-a-GCST90017069	Weighted mode	6	-0.300072	1.14742	0.804124	-2.54902	1.94887	0.740765	0.0781586	7.02076
ebi-a-GCST90017068	finn-b-J10_ARDS	Adult respiratory distress syndrome || id:finn-b-J10_ARDS	|| id:ebi-a-GCST90017068	MR Egger	5	1.31525	2.59807	0.647546	-3.77696	6.40746	3.72568	0.0228922	606.351
ebi-a-GCST90017068	finn-b-J10_ARDS	Adult respiratory distress syndrome || id:finn-b-J10_ARDS	|| id:ebi-a-GCST90017068	Weighted median	5	-0.326848	0.811896	0.687261	-1.91816	1.26447	0.721193	0.146876	3.54121
ebi-a-GCST90017068	finn-b-J10_ARDS	Adult respiratory distress syndrome || id:finn-b-J10_ARDS	|| id:ebi-a-GCST90017068	Inverse variance weighted	5	-0.556764	0.672599	0.407795	-1.87506	0.76153	0.573061	0.153346	2.14155
ebi-a-GCST90017068	finn-b-J10_ARDS	Adult respiratory distress syndrome || id:finn-b-J10_ARDS	|| id:ebi-a-GCST90017068	Simple mode	5	-0.0149195	1.06494	0.989493	-2.1022	2.07236	0.985191	0.122187	7.94358
ebi-a-GCST90017068	finn-b-J10_ARDS	Adult respiratory distress syndrome || id:finn-b-J10_ARDS	|| id:ebi-a-GCST90017068	Weighted mode	5	-0.0070784	1.13897	0.995339	-2.23947	2.22531	0.992947	0.106515	9.25637
ebi-a-GCST90017067	finn-b-J10_ARDS	Adult respiratory distress syndrome || id:finn-b-J10_ARDS	|| id:ebi-a-GCST90017067	MR Egger	9	0.866019	1.76472	0.638619	-2.59283	4.32487	2.37743	0.0748081	75.5554
ebi-a-GCST90017067	finn-b-J10_ARDS	Adult respiratory distress syndrome || id:finn-b-J10_ARDS	|| id:ebi-a-GCST90017067	Weighted median	9	-0.246737	0.382367	0.51874	-0.996177	0.502702	0.781346	0.369289	1.65318
ebi-a-GCST90017067	finn-b-J10_ARDS	Adult respiratory distress syndrome || id:finn-b-J10_ARDS	|| id:ebi-a-GCST90017067	Inverse variance weighted	9	-0.301183	0.301894	0.318451	-0.892894	0.290529	0.739943	0.409469	1.33713
ebi-a-GCST90017067	finn-b-J10_ARDS	Adult respiratory distress syndrome || id:finn-b-J10_ARDS	|| id:ebi-a-GCST90017067	Simple mode	9	-0.266772	0.60196	0.669381	-1.44661	0.913071	0.765848	0.235366	2.49196
ebi-a-GCST90017067	finn-b-J10_ARDS	Adult respiratory distress syndrome || id:finn-b-J10_ARDS	|| id:ebi-a-GCST90017067	Weighted mode	9	-0.261769	0.551552	0.647754	-1.34281	0.819273	0.769689	0.261111	2.26885
ebi-a-GCST90017066	finn-b-J10_ARDS	Adult respiratory distress syndrome || id:finn-b-J10_ARDS	|| id:ebi-a-GCST90017066	MR Egger	9	0.63554	3.58163	0.864185	-6.38446	7.65554	1.88804	0.00168758	2112.31
ebi-a-GCST90017066	finn-b-J10_ARDS	Adult respiratory distress syndrome || id:finn-b-J10_ARDS	|| id:ebi-a-GCST90017066	Weighted median	9	-0.0418363	1.11585	0.970092	-2.22889	2.14522	0.959027	0.107648	8.54392
ebi-a-GCST90017066	finn-b-J10_ARDS	Adult respiratory distress syndrome || id:finn-b-J10_ARDS	|| id:ebi-a-GCST90017066	Inverse variance weighted	9	-1.07088	1.05516	0.310158	-3.139	0.997246	0.342708	0.0433261	2.7108
ebi-a-GCST90017066	finn-b-J10_ARDS	Adult respiratory distress syndrome || id:finn-b-J10_ARDS	|| id:ebi-a-GCST90017066	Simple mode	9	0.696485	1.72061	0.69624	-2.67591	4.06889	2.00669	0.0688438	58.4917
ebi-a-GCST90017066	finn-b-J10_ARDS	Adult respiratory distress syndrome || id:finn-b-J10_ARDS	|| id:ebi-a-GCST90017066	Weighted mode	9	0.581969	1.63549	0.731163	-2.62359	3.78752	1.78956	0.0725422	44.147
ebi-a-GCST90017065	finn-b-J10_ARDS	Adult respiratory distress syndrome || id:finn-b-J10_ARDS	|| id:ebi-a-GCST90017065	MR Egger	12	-1.87421	1.79788	0.321748	-5.39806	1.64964	0.153476	0.00452533	5.20511
ebi-a-GCST90017065	finn-b-J10_ARDS	Adult respiratory distress syndrome || id:finn-b-J10_ARDS	|| id:ebi-a-GCST90017065	Weighted median	12	-0.416213	0.496126	0.401511	-1.38862	0.556194	0.65954	0.249419	1.74402
ebi-a-GCST90017065	finn-b-J10_ARDS	Adult respiratory distress syndrome || id:finn-b-J10_ARDS	|| id:ebi-a-GCST90017065	Inverse variance weighted	12	-0.607696	0.380658	0.110391	-1.35379	0.138393	0.544604	0.258261	1.14843
ebi-a-GCST90017065	finn-b-J10_ARDS	Adult respiratory distress syndrome || id:finn-b-J10_ARDS	|| id:ebi-a-GCST90017065	Simple mode	12	-0.361607	0.898611	0.695094	-2.12288	1.39967	0.696556	0.119686	4.05386
ebi-a-GCST90017065	finn-b-J10_ARDS	Adult respiratory distress syndrome || id:finn-b-J10_ARDS	|| id:ebi-a-GCST90017065	Weighted mode	12	-0.313055	0.805109	0.704819	-1.89107	1.26496	0.731209	0.15091	3.54295
ebi-a-GCST90017064	finn-b-J10_ARDS	Adult respiratory distress syndrome || id:finn-b-J10_ARDS	|| id:ebi-a-GCST90017064	MR Egger	12	-2.24334	2.3895	0.36994	-6.92676	2.44009	0.106104	0.00098117	11.474
ebi-a-GCST90017064	finn-b-J10_ARDS	Adult respiratory distress syndrome || id:finn-b-J10_ARDS	|| id:ebi-a-GCST90017064	Weighted median	12	0.391186	0.783578	0.617617	-1.14463	1.927	1.47873	0.318343	6.86886
ebi-a-GCST90017064	finn-b-J10_ARDS	Adult respiratory distress syndrome || id:finn-b-J10_ARDS	|| id:ebi-a-GCST90017064	Inverse variance weighted	12	0.342099	0.583686	0.557808	-0.801926	1.48612	1.4079	0.448465	4.41993
ebi-a-GCST90017064	finn-b-J10_ARDS	Adult respiratory distress syndrome || id:finn-b-J10_ARDS	|| id:ebi-a-GCST90017064	Simple mode	12	2.04774	1.58279	0.222257	-1.05453	5.15001	7.75034	0.348355	172.433
ebi-a-GCST90017064	finn-b-J10_ARDS	Adult respiratory distress syndrome || id:finn-b-J10_ARDS	|| id:ebi-a-GCST90017064	Weighted mode	12	-1.53349	1.54404	0.341973	-4.55982	1.49283	0.21578	0.010464	4.44967
ebi-a-GCST90017063	finn-b-J10_ARDS	Adult respiratory distress syndrome || id:finn-b-J10_ARDS	|| id:ebi-a-GCST90017063	MR Egger	15	1.61995	1.13101	0.17566	-0.596821	3.83673	5.05286	0.550559	46.3735
ebi-a-GCST90017063	finn-b-J10_ARDS	Adult respiratory distress syndrome || id:finn-b-J10_ARDS	|| id:ebi-a-GCST90017063	Weighted median	15	0.824026	0.646403	0.202385	-0.442925	2.09098	2.27966	0.642156	8.09281
ebi-a-GCST90017063	finn-b-J10_ARDS	Adult respiratory distress syndrome || id:finn-b-J10_ARDS	|| id:ebi-a-GCST90017063	Inverse variance weighted	15	0.369239	0.467694	0.429827	-0.547441	1.28592	1.44663	0.578428	3.61799
ebi-a-GCST90017063	finn-b-J10_ARDS	Adult respiratory distress syndrome || id:finn-b-J10_ARDS	|| id:ebi-a-GCST90017063	Simple mode	15	0.62615	0.994386	0.539042	-1.32285	2.57515	1.8704	0.266376	13.1332
ebi-a-GCST90017063	finn-b-J10_ARDS	Adult respiratory distress syndrome || id:finn-b-J10_ARDS	|| id:ebi-a-GCST90017063	Weighted mode	15	0.75457	0.8499	0.389629	-0.911235	2.42037	2.1267	0.402028	11.2501
ebi-a-GCST90017062	finn-b-J10_ARDS	Adult respiratory distress syndrome || id:finn-b-J10_ARDS	|| id:ebi-a-GCST90017062	MR Egger	10	0.856284	1.70976	0.629983	-2.49484	4.20741	2.3544	0.0825092	67.1825
ebi-a-GCST90017062	finn-b-J10_ARDS	Adult respiratory distress syndrome || id:finn-b-J10_ARDS	|| id:ebi-a-GCST90017062	Weighted median	10	1.05318	0.813573	0.19549	-0.541425	2.64778	2.86675	0.581918	14.1227
ebi-a-GCST90017062	finn-b-J10_ARDS	Adult respiratory distress syndrome || id:finn-b-J10_ARDS	|| id:ebi-a-GCST90017062	Inverse variance weighted	10	1.13793	0.607671	0.0611235	-0.0531098	2.32896	3.12029	0.948276	10.2673
ebi-a-GCST90017062	finn-b-J10_ARDS	Adult respiratory distress syndrome || id:finn-b-J10_ARDS	|| id:ebi-a-GCST90017062	Simple mode	10	0.808411	1.33036	0.558431	-1.7991	3.41592	2.24434	0.165447	30.4451
ebi-a-GCST90017062	finn-b-J10_ARDS	Adult respiratory distress syndrome || id:finn-b-J10_ARDS	|| id:ebi-a-GCST90017062	Weighted mode	10	0.726582	1.3542	0.604593	-1.92765	3.38082	2.068	0.145489	29.3948
ebi-a-GCST90017061	finn-b-J10_ARDS	Adult respiratory distress syndrome || id:finn-b-J10_ARDS	|| id:ebi-a-GCST90017061	MR Egger	11	1.2755	1.26364	0.339154	-1.20123	3.75222	3.58048	0.300825	42.6157
ebi-a-GCST90017061	finn-b-J10_ARDS	Adult respiratory distress syndrome || id:finn-b-J10_ARDS	|| id:ebi-a-GCST90017061	Weighted median	11	0.883501	0.773536	0.253388	-0.63263	2.39963	2.41935	0.531193	11.0191
ebi-a-GCST90017061	finn-b-J10_ARDS	Adult respiratory distress syndrome || id:finn-b-J10_ARDS	|| id:ebi-a-GCST90017061	Inverse variance weighted	11	1.07278	0.534795	0.0448592	0.0245858	2.12098	2.92351	1.02489	8.33934
ebi-a-GCST90017061	finn-b-J10_ARDS	Adult respiratory distress syndrome || id:finn-b-J10_ARDS	|| id:ebi-a-GCST90017061	Simple mode	11	1.31508	1.10269	0.260553	-0.846197	3.47636	3.72505	0.429043	32.3417
ebi-a-GCST90017061	finn-b-J10_ARDS	Adult respiratory distress syndrome || id:finn-b-J10_ARDS	|| id:ebi-a-GCST90017061	Weighted mode	11	0.830799	0.866423	0.360227	-0.86739	2.52899	2.29515	0.420047	12.5408
ebi-a-GCST90017060	finn-b-J10_ARDS	Adult respiratory distress syndrome || id:finn-b-J10_ARDS	|| id:ebi-a-GCST90017060	MR Egger	12	-0.405665	1.68088	0.814167	-3.70019	2.88886	0.666533	0.0247188	17.9728
ebi-a-GCST90017060	finn-b-J10_ARDS	Adult respiratory distress syndrome || id:finn-b-J10_ARDS	|| id:ebi-a-GCST90017060	Weighted median	12	-0.218392	0.745464	0.769552	-1.6795	1.24272	0.80381	0.186467	3.46501
ebi-a-GCST90017060	finn-b-J10_ARDS	Adult respiratory distress syndrome || id:finn-b-J10_ARDS	|| id:ebi-a-GCST90017060	Inverse variance weighted	12	0.26723	0.589986	0.65059	-0.889143	1.4236	1.30634	0.411008	4.15205
ebi-a-GCST90017060	finn-b-J10_ARDS	Adult respiratory distress syndrome || id:finn-b-J10_ARDS	|| id:ebi-a-GCST90017060	Simple mode	12	-0.430313	1.30134	0.747107	-2.98094	2.12032	0.650305	0.050745	8.33377
ebi-a-GCST90017060	finn-b-J10_ARDS	Adult respiratory distress syndrome || id:finn-b-J10_ARDS	|| id:ebi-a-GCST90017060	Weighted mode	12	-0.513934	1.12793	0.657509	-2.72467	1.69681	0.598138	0.0655677	5.45649
ebi-a-GCST90017059	finn-b-J10_ARDS	Adult respiratory distress syndrome || id:finn-b-J10_ARDS	|| id:ebi-a-GCST90017059	MR Egger	8	1.41387	1.70892	0.439696	-1.9356	4.76335	4.11185	0.144337	117.138
ebi-a-GCST90017059	finn-b-J10_ARDS	Adult respiratory distress syndrome || id:finn-b-J10_ARDS	|| id:ebi-a-GCST90017059	Weighted median	8	-0.634646	0.470945	0.177786	-1.5577	0.288405	0.530123	0.21062	1.3343
ebi-a-GCST90017059	finn-b-J10_ARDS	Adult respiratory distress syndrome || id:finn-b-J10_ARDS	|| id:ebi-a-GCST90017059	Inverse variance weighted	8	-0.573156	0.341989	0.0937487	-1.24345	0.0971432	0.563744	0.288386	1.10202
ebi-a-GCST90017059	finn-b-J10_ARDS	Adult respiratory distress syndrome || id:finn-b-J10_ARDS	|| id:ebi-a-GCST90017059	Simple mode	8	-0.709632	0.766918	0.385597	-2.21279	0.793527	0.491825	0.109395	2.21118
ebi-a-GCST90017059	finn-b-J10_ARDS	Adult respiratory distress syndrome || id:finn-b-J10_ARDS	|| id:ebi-a-GCST90017059	Weighted mode	8	-0.669826	0.750291	0.401636	-2.1404	0.800745	0.511798	0.117608	2.2272
ebi-a-GCST90017058	finn-b-J10_ARDS	Adult respiratory distress syndrome || id:finn-b-J10_ARDS	|| id:ebi-a-GCST90017058	MR Egger	6	2.07957	1.94135	0.344411	-1.72547	5.88461	8.00101	0.178089	359.462
ebi-a-GCST90017058	finn-b-J10_ARDS	Adult respiratory distress syndrome || id:finn-b-J10_ARDS	|| id:ebi-a-GCST90017058	Weighted median	6	0.820335	0.923637	0.374456	-0.989993	2.63066	2.27126	0.371579	13.883
ebi-a-GCST90017058	finn-b-J10_ARDS	Adult respiratory distress syndrome || id:finn-b-J10_ARDS	|| id:ebi-a-GCST90017058	Inverse variance weighted	6	0.36373	0.706292	0.606563	-1.0206	1.74806	1.43869	0.360378	5.74346
ebi-a-GCST90017058	finn-b-J10_ARDS	Adult respiratory distress syndrome || id:finn-b-J10_ARDS	|| id:ebi-a-GCST90017058	Simple mode	6	1.09302	1.37898	0.463927	-1.60979	3.79583	2.98327	0.19993	44.515
ebi-a-GCST90017058	finn-b-J10_ARDS	Adult respiratory distress syndrome || id:finn-b-J10_ARDS	|| id:ebi-a-GCST90017058	Weighted mode	6	1.17165	1.10765	0.33856	-0.999348	3.34265	3.22732	0.368119	28.2941
ebi-a-GCST90017057	finn-b-J10_ARDS	Adult respiratory distress syndrome || id:finn-b-J10_ARDS	|| id:ebi-a-GCST90017057	MR Egger	12	1.22318	2.61485	0.649969	-3.90193	6.34828	3.39796	0.020203	571.507
ebi-a-GCST90017057	finn-b-J10_ARDS	Adult respiratory distress syndrome || id:finn-b-J10_ARDS	|| id:ebi-a-GCST90017057	Weighted median	12	-0.810752	0.700005	0.246779	-2.18276	0.561257	0.444524	0.11273	1.75288
ebi-a-GCST90017057	finn-b-J10_ARDS	Adult respiratory distress syndrome || id:finn-b-J10_ARDS	|| id:ebi-a-GCST90017057	Inverse variance weighted	12	-0.327608	0.637256	0.607188	-1.57663	0.921413	0.720646	0.206671	2.51284
ebi-a-GCST90017057	finn-b-J10_ARDS	Adult respiratory distress syndrome || id:finn-b-J10_ARDS	|| id:ebi-a-GCST90017057	Simple mode	12	-1.69394	1.52175	0.289376	-4.67658	1.28869	0.183793	0.00931084	3.62802
ebi-a-GCST90017057	finn-b-J10_ARDS	Adult respiratory distress syndrome || id:finn-b-J10_ARDS	|| id:ebi-a-GCST90017057	Weighted mode	12	-1.48665	1.55276	0.358923	-4.53007	1.55676	0.226128	0.0107799	4.74345
ebi-a-GCST90017056	finn-b-J10_ARDS	Adult respiratory distress syndrome || id:finn-b-J10_ARDS	|| id:ebi-a-GCST90017056	MR Egger	14	0.489919	1.55354	0.757907	-2.55501	3.53485	1.63218	0.0776914	34.2898
ebi-a-GCST90017056	finn-b-J10_ARDS	Adult respiratory distress syndrome || id:finn-b-J10_ARDS	|| id:ebi-a-GCST90017056	Weighted median	14	-0.149973	0.740981	0.839606	-1.60229	1.30235	0.860732	0.201434	3.67793
ebi-a-GCST90017056	finn-b-J10_ARDS	Adult respiratory distress syndrome || id:finn-b-J10_ARDS	|| id:ebi-a-GCST90017056	Inverse variance weighted	14	0.369603	0.54886	0.500692	-0.706162	1.44537	1.44716	0.493535	4.24341
ebi-a-GCST90017056	finn-b-J10_ARDS	Adult respiratory distress syndrome || id:finn-b-J10_ARDS	|| id:ebi-a-GCST90017056	Simple mode	14	-1.06105	1.43598	0.473097	-3.87556	1.75347	0.346093	0.0207427	5.77459
ebi-a-GCST90017056	finn-b-J10_ARDS	Adult respiratory distress syndrome || id:finn-b-J10_ARDS	|| id:ebi-a-GCST90017056	Weighted mode	14	-0.766167	1.19122	0.53129	-3.10096	1.56862	0.464791	0.0450062	4.80003
ebi-a-GCST90017055	finn-b-J10_ARDS	Adult respiratory distress syndrome || id:finn-b-J10_ARDS	|| id:ebi-a-GCST90017055	MR Egger	11	2.8103	2.6898	0.323366	-2.46171	8.0823	16.6149	0.0852889	3236.68
ebi-a-GCST90017055	finn-b-J10_ARDS	Adult respiratory distress syndrome || id:finn-b-J10_ARDS	|| id:ebi-a-GCST90017055	Weighted median	11	0.665634	0.620474	0.283368	-0.550494	1.88176	1.94572	0.576665	6.56507
ebi-a-GCST90017055	finn-b-J10_ARDS	Adult respiratory distress syndrome || id:finn-b-J10_ARDS	|| id:ebi-a-GCST90017055	Inverse variance weighted	11	0.593977	0.486714	0.22232	-0.359983	1.54794	1.81118	0.697688	4.70176
ebi-a-GCST90017055	finn-b-J10_ARDS	Adult respiratory distress syndrome || id:finn-b-J10_ARDS	|| id:ebi-a-GCST90017055	Simple mode	11	0.74485	0.989977	0.469156	-1.1955	2.6852	2.10613	0.302551	14.6612
ebi-a-GCST90017055	finn-b-J10_ARDS	Adult respiratory distress syndrome || id:finn-b-J10_ARDS	|| id:ebi-a-GCST90017055	Weighted mode	11	0.732437	1.0444	0.499112	-1.31459	2.77947	2.08014	0.268583	16.1105
ebi-a-GCST90017054	finn-b-J10_ARDS	Adult respiratory distress syndrome || id:finn-b-J10_ARDS	|| id:ebi-a-GCST90017054	MR Egger	12	-0.914445	1.75847	0.614364	-4.36105	2.53216	0.400739	0.012765	12.5806
ebi-a-GCST90017054	finn-b-J10_ARDS	Adult respiratory distress syndrome || id:finn-b-J10_ARDS	|| id:ebi-a-GCST90017054	Weighted median	12	0.0679535	0.764688	0.92919	-1.43084	1.56674	1.07032	0.239109	4.79101
ebi-a-GCST90017054	finn-b-J10_ARDS	Adult respiratory distress syndrome || id:finn-b-J10_ARDS	|| id:ebi-a-GCST90017054	Inverse variance weighted	12	0.233407	0.538472	0.664679	-0.821997	1.28881	1.2629	0.439553	3.62847
ebi-a-GCST90017054	finn-b-J10_ARDS	Adult respiratory distress syndrome || id:finn-b-J10_ARDS	|| id:ebi-a-GCST90017054	Simple mode	12	-0.375619	1.28273	0.775104	-2.88977	2.13853	0.686864	0.0555891	8.48695
ebi-a-GCST90017054	finn-b-J10_ARDS	Adult respiratory distress syndrome || id:finn-b-J10_ARDS	|| id:ebi-a-GCST90017054	Weighted mode	12	-0.42218	1.30484	0.752348	-2.97967	2.13532	0.655616	0.0508094	8.45972
ebi-a-GCST90017053	finn-b-J10_ARDS	Adult respiratory distress syndrome || id:finn-b-J10_ARDS	|| id:ebi-a-GCST90017053	MR Egger	22	0.112026	1.10707	0.920407	-2.05784	2.28189	1.11854	0.12773	9.79518
ebi-a-GCST90017053	finn-b-J10_ARDS	Adult respiratory distress syndrome || id:finn-b-J10_ARDS	|| id:ebi-a-GCST90017053	Weighted median	22	0.368029	0.589691	0.532559	-0.787765	1.52382	1.44488	0.45486	4.58973
ebi-a-GCST90017053	finn-b-J10_ARDS	Adult respiratory distress syndrome || id:finn-b-J10_ARDS	|| id:ebi-a-GCST90017053	Inverse variance weighted	22	0.0107646	0.419731	0.979539	-0.811908	0.833438	1.01082	0.44401	2.30122
ebi-a-GCST90017053	finn-b-J10_ARDS	Adult respiratory distress syndrome || id:finn-b-J10_ARDS	|| id:ebi-a-GCST90017053	Simple mode	22	0.2468	1.14489	0.831405	-1.99718	2.49078	1.27992	0.135718	12.0706
ebi-a-GCST90017053	finn-b-J10_ARDS	Adult respiratory distress syndrome || id:finn-b-J10_ARDS	|| id:ebi-a-GCST90017053	Weighted mode	22	0.370417	0.956847	0.702561	-1.505	2.24584	1.44834	0.222017	9.44833
ebi-a-GCST90017052	finn-b-J10_ARDS	Adult respiratory distress syndrome || id:finn-b-J10_ARDS	|| id:ebi-a-GCST90017052	MR Egger	13	-2.89156	2.30221	0.23514	-7.4039	1.62077	0.0554894	0.000608876	5.05698
ebi-a-GCST90017052	finn-b-J10_ARDS	Adult respiratory distress syndrome || id:finn-b-J10_ARDS	|| id:ebi-a-GCST90017052	Weighted median	13	-1.22312	0.819388	0.135511	-2.82912	0.382885	0.294312	0.059065	1.46651
ebi-a-GCST90017052	finn-b-J10_ARDS	Adult respiratory distress syndrome || id:finn-b-J10_ARDS	|| id:ebi-a-GCST90017052	Inverse variance weighted	13	-0.518237	0.703667	0.461439	-1.89742	0.860951	0.59557	0.149954	2.36541
ebi-a-GCST90017052	finn-b-J10_ARDS	Adult respiratory distress syndrome || id:finn-b-J10_ARDS	|| id:ebi-a-GCST90017052	Simple mode	13	-1.36377	1.35702	0.334745	-4.02352	1.29599	0.255696	0.0178899	3.6546
ebi-a-GCST90017052	finn-b-J10_ARDS	Adult respiratory distress syndrome || id:finn-b-J10_ARDS	|| id:ebi-a-GCST90017052	Weighted mode	13	-1.46283	1.15867	0.230752	-3.73383	0.808175	0.231581	0.0239012	2.24381
ebi-a-GCST90017051	finn-b-J10_ARDS	Adult respiratory distress syndrome || id:finn-b-J10_ARDS	|| id:ebi-a-GCST90017051	MR Egger	8	-3.35989	4.72929	0.504094	-12.6293	5.90952	0.0347389	3.27463e-06	368.528
ebi-a-GCST90017051	finn-b-J10_ARDS	Adult respiratory distress syndrome || id:finn-b-J10_ARDS	|| id:ebi-a-GCST90017051	Weighted median	8	-0.359376	1.05863	0.734252	-2.43428	1.71553	0.698112	0.0876606	5.55962
ebi-a-GCST90017051	finn-b-J10_ARDS	Adult respiratory distress syndrome || id:finn-b-J10_ARDS	|| id:ebi-a-GCST90017051	Inverse variance weighted	8	0.0758849	0.95649	0.936765	-1.79883	1.9506	1.07884	0.165492	7.03294
ebi-a-GCST90017051	finn-b-J10_ARDS	Adult respiratory distress syndrome || id:finn-b-J10_ARDS	|| id:ebi-a-GCST90017051	Simple mode	8	-0.703733	1.67202	0.686457	-3.98089	2.57342	0.494735	0.0186691	13.1106
ebi-a-GCST90017051	finn-b-J10_ARDS	Adult respiratory distress syndrome || id:finn-b-J10_ARDS	|| id:ebi-a-GCST90017051	Weighted mode	8	-0.568497	1.6259	0.736883	-3.75526	2.61826	0.566376	0.0233945	13.7119
ebi-a-GCST90017050	finn-b-J10_ARDS	Adult respiratory distress syndrome || id:finn-b-J10_ARDS	|| id:ebi-a-GCST90017050	MR Egger	15	-0.655698	1.34493	0.633999	-3.29176	1.98036	0.51908	0.0371884	7.24536
ebi-a-GCST90017050	finn-b-J10_ARDS	Adult respiratory distress syndrome || id:finn-b-J10_ARDS	|| id:ebi-a-GCST90017050	Weighted median	15	-0.144963	0.739778	0.844645	-1.59493	1.305	0.865054	0.202923	3.68769
ebi-a-GCST90017050	finn-b-J10_ARDS	Adult respiratory distress syndrome || id:finn-b-J10_ARDS	|| id:ebi-a-GCST90017050	Inverse variance weighted	15	0.0575029	0.530059	0.913612	-0.981412	1.09642	1.05919	0.374782	2.99342
ebi-a-GCST90017050	finn-b-J10_ARDS	Adult respiratory distress syndrome || id:finn-b-J10_ARDS	|| id:ebi-a-GCST90017050	Simple mode	15	-0.336931	1.22241	0.78686	-2.73285	2.05899	0.713958	0.0650336	7.83804
ebi-a-GCST90017050	finn-b-J10_ARDS	Adult respiratory distress syndrome || id:finn-b-J10_ARDS	|| id:ebi-a-GCST90017050	Weighted mode	15	-0.479455	1.08309	0.664763	-2.6023	1.64339	0.619121	0.0741028	5.17269
ebi-a-GCST90017049	finn-b-J10_ARDS	Adult respiratory distress syndrome || id:finn-b-J10_ARDS	|| id:ebi-a-GCST90017049	MR Egger	11	4.30242	3.00681	0.186252	-1.59093	10.1958	73.878	0.203737	26789.2
ebi-a-GCST90017049	finn-b-J10_ARDS	Adult respiratory distress syndrome || id:finn-b-J10_ARDS	|| id:ebi-a-GCST90017049	Weighted median	11	2.31293	0.940134	0.0138855	0.470265	4.15559	10.104	1.60042	63.7897
ebi-a-GCST90017049	finn-b-J10_ARDS	Adult respiratory distress syndrome || id:finn-b-J10_ARDS	|| id:ebi-a-GCST90017049	Inverse variance weighted	11	0.944232	0.732581	0.197429	-0.491627	2.38009	2.57084	0.61163	10.8059
ebi-a-GCST90017049	finn-b-J10_ARDS	Adult respiratory distress syndrome || id:finn-b-J10_ARDS	|| id:ebi-a-GCST90017049	Simple mode	11	2.80376	2.04608	0.200565	-1.20655	6.81407	16.5066	0.299229	910.571
ebi-a-GCST90017049	finn-b-J10_ARDS	Adult respiratory distress syndrome || id:finn-b-J10_ARDS	|| id:ebi-a-GCST90017049	Weighted mode	11	2.85862	1.84935	0.153201	-0.7661	6.48334	17.4374	0.464822	654.152
ebi-a-GCST90017048	finn-b-J10_ARDS	Adult respiratory distress syndrome || id:finn-b-J10_ARDS	|| id:ebi-a-GCST90017048	MR Egger	13	-3.36243	1.82483	0.0924802	-6.93909	0.214233	0.034651	0.000969153	1.23891
ebi-a-GCST90017048	finn-b-J10_ARDS	Adult respiratory distress syndrome || id:finn-b-J10_ARDS	|| id:ebi-a-GCST90017048	Weighted median	13	-0.48576	0.855362	0.570103	-2.16227	1.19075	0.615229	0.115064	3.28954
ebi-a-GCST90017048	finn-b-J10_ARDS	Adult respiratory distress syndrome || id:finn-b-J10_ARDS	|| id:ebi-a-GCST90017048	Inverse variance weighted	13	-0.389258	0.607669	0.521798	-1.58029	0.801773	0.677559	0.205916	2.22949
ebi-a-GCST90017048	finn-b-J10_ARDS	Adult respiratory distress syndrome || id:finn-b-J10_ARDS	|| id:ebi-a-GCST90017048	Simple mode	13	-0.929966	1.47051	0.538983	-3.81217	1.95224	0.394567	0.0221001	7.04447
ebi-a-GCST90017048	finn-b-J10_ARDS	Adult respiratory distress syndrome || id:finn-b-J10_ARDS	|| id:ebi-a-GCST90017048	Weighted mode	13	-1.03183	1.42816	0.483839	-3.83103	1.76737	0.356354	0.0216872	5.85545
ebi-a-GCST90017047	finn-b-J10_ARDS	Adult respiratory distress syndrome || id:finn-b-J10_ARDS	|| id:ebi-a-GCST90017047	MR Egger	13	0.530836	1.71642	0.762896	-2.83334	3.89501	1.70035	0.058816	49.1567
ebi-a-GCST90017047	finn-b-J10_ARDS	Adult respiratory distress syndrome || id:finn-b-J10_ARDS	|| id:ebi-a-GCST90017047	Weighted median	13	-0.0512359	0.794615	0.948589	-1.60868	1.50621	0.950055	0.200151	4.50961
ebi-a-GCST90017047	finn-b-J10_ARDS	Adult respiratory distress syndrome || id:finn-b-J10_ARDS	|| id:ebi-a-GCST90017047	Inverse variance weighted	13	0.272918	0.566412	0.629922	-0.83725	1.38309	1.31379	0.432899	3.98718
ebi-a-GCST90017047	finn-b-J10_ARDS	Adult respiratory distress syndrome || id:finn-b-J10_ARDS	|| id:ebi-a-GCST90017047	Simple mode	13	2.09641	1.63939	0.225155	-1.1168	5.30962	8.1369	0.327325	202.273
ebi-a-GCST90017047	finn-b-J10_ARDS	Adult respiratory distress syndrome || id:finn-b-J10_ARDS	|| id:ebi-a-GCST90017047	Weighted mode	13	2.09641	1.56416	0.20498	-0.969346	5.16217	8.1369	0.379331	174.542
ebi-a-GCST90017046	finn-b-J10_ARDS	Adult respiratory distress syndrome || id:finn-b-J10_ARDS	|| id:ebi-a-GCST90017046	MR Egger	11	-0.18365	1.85633	0.923361	-3.82205	3.45475	0.832227	0.0218829	31.6503
ebi-a-GCST90017046	finn-b-J10_ARDS	Adult respiratory distress syndrome || id:finn-b-J10_ARDS	|| id:ebi-a-GCST90017046	Weighted median	11	-0.0200921	0.384007	0.958272	-0.772747	0.732562	0.980108	0.461743	2.0804
ebi-a-GCST90017046	finn-b-J10_ARDS	Adult respiratory distress syndrome || id:finn-b-J10_ARDS	|| id:ebi-a-GCST90017046	Inverse variance weighted	11	-0.0264047	0.297314	0.929232	-0.60914	0.556331	0.973941	0.543818	1.74426
ebi-a-GCST90017046	finn-b-J10_ARDS	Adult respiratory distress syndrome || id:finn-b-J10_ARDS	|| id:ebi-a-GCST90017046	Simple mode	11	-0.131947	0.586141	0.826426	-1.28078	1.01689	0.876387	0.277819	2.76458
ebi-a-GCST90017046	finn-b-J10_ARDS	Adult respiratory distress syndrome || id:finn-b-J10_ARDS	|| id:ebi-a-GCST90017046	Weighted mode	11	-0.116746	0.623398	0.855191	-1.33861	1.10511	0.889811	0.262211	3.01957
ebi-a-GCST90017045	finn-b-J10_ARDS	Adult respiratory distress syndrome || id:finn-b-J10_ARDS	|| id:ebi-a-GCST90017045	MR Egger	15	-0.719083	1.16172	0.546624	-2.99606	1.55789	0.487199	0.0499837	4.74881
ebi-a-GCST90017045	finn-b-J10_ARDS	Adult respiratory distress syndrome || id:finn-b-J10_ARDS	|| id:ebi-a-GCST90017045	Weighted median	15	-0.19687	0.515244	0.702394	-1.20675	0.813008	0.821297	0.299169	2.25468
ebi-a-GCST90017045	finn-b-J10_ARDS	Adult respiratory distress syndrome || id:finn-b-J10_ARDS	|| id:ebi-a-GCST90017045	Inverse variance weighted	15	0.207457	0.398125	0.602307	-0.572868	0.987782	1.23054	0.563906	2.68527
ebi-a-GCST90017045	finn-b-J10_ARDS	Adult respiratory distress syndrome || id:finn-b-J10_ARDS	|| id:ebi-a-GCST90017045	Simple mode	15	-0.144968	0.930282	0.87839	-1.96832	1.67839	0.86505	0.139691	5.3569
ebi-a-GCST90017045	finn-b-J10_ARDS	Adult respiratory distress syndrome || id:finn-b-J10_ARDS	|| id:ebi-a-GCST90017045	Weighted mode	15	-0.295428	0.732745	0.692905	-1.73161	1.14075	0.744213	0.177	3.12912
ebi-a-GCST90017044	finn-b-J10_ARDS	Adult respiratory distress syndrome || id:finn-b-J10_ARDS	|| id:ebi-a-GCST90017044	MR Egger	11	0.236275	1.78218	0.897445	-3.25681	3.72936	1.26652	0.0385112	41.6524
ebi-a-GCST90017044	finn-b-J10_ARDS	Adult respiratory distress syndrome || id:finn-b-J10_ARDS	|| id:ebi-a-GCST90017044	Weighted median	11	0.0252853	0.407048	0.950468	-0.772528	0.823099	1.02561	0.461844	2.27755
ebi-a-GCST90017044	finn-b-J10_ARDS	Adult respiratory distress syndrome || id:finn-b-J10_ARDS	|| id:ebi-a-GCST90017044	Inverse variance weighted	11	-0.0868899	0.308534	0.778234	-0.691617	0.517837	0.916778	0.500766	1.67839
ebi-a-GCST90017044	finn-b-J10_ARDS	Adult respiratory distress syndrome || id:finn-b-J10_ARDS	|| id:ebi-a-GCST90017044	Simple mode	11	0.148636	0.6463	0.822744	-1.11811	1.41538	1.16025	0.326896	4.11807
ebi-a-GCST90017044	finn-b-J10_ARDS	Adult respiratory distress syndrome || id:finn-b-J10_ARDS	|| id:ebi-a-GCST90017044	Weighted mode	11	0.215342	0.658296	0.750321	-1.07492	1.5056	1.24029	0.341326	4.50687
ebi-a-GCST90017043	finn-b-J10_ARDS	Adult respiratory distress syndrome || id:finn-b-J10_ARDS	|| id:ebi-a-GCST90017043	MR Egger	8	1.81601	3.62788	0.634502	-5.29465	8.92666	6.14727	0.0050184	7530.09
ebi-a-GCST90017043	finn-b-J10_ARDS	Adult respiratory distress syndrome || id:finn-b-J10_ARDS	|| id:ebi-a-GCST90017043	Weighted median	8	0.971383	0.802045	0.225845	-0.600626	2.54339	2.64159	0.548468	12.7227
ebi-a-GCST90017043	finn-b-J10_ARDS	Adult respiratory distress syndrome || id:finn-b-J10_ARDS	|| id:ebi-a-GCST90017043	Inverse variance weighted	8	0.922882	0.69119	0.181808	-0.43185	2.27762	2.51653	0.649307	9.75339
ebi-a-GCST90017043	finn-b-J10_ARDS	Adult respiratory distress syndrome || id:finn-b-J10_ARDS	|| id:ebi-a-GCST90017043	Simple mode	8	1.47882	1.2421	0.272621	-0.955688	3.91333	4.38777	0.384547	50.0654
ebi-a-GCST90017043	finn-b-J10_ARDS	Adult respiratory distress syndrome || id:finn-b-J10_ARDS	|| id:ebi-a-GCST90017043	Weighted mode	8	1.24515	1.13219	0.307809	-0.97394	3.46424	3.47345	0.377592	31.9521
ebi-a-GCST90017042	finn-b-J10_ARDS	Adult respiratory distress syndrome || id:finn-b-J10_ARDS	|| id:ebi-a-GCST90017042	MR Egger	12	-0.570446	1.90355	0.770561	-4.3014	3.16051	0.565273	0.0135495	23.5827
ebi-a-GCST90017042	finn-b-J10_ARDS	Adult respiratory distress syndrome || id:finn-b-J10_ARDS	|| id:ebi-a-GCST90017042	Weighted median	12	0.385839	0.492177	0.433073	-0.578828	1.35051	1.47085	0.560555	3.85938
ebi-a-GCST90017042	finn-b-J10_ARDS	Adult respiratory distress syndrome || id:finn-b-J10_ARDS	|| id:ebi-a-GCST90017042	Inverse variance weighted	12	-0.462512	0.473541	0.328713	-1.39065	0.465629	0.6297	0.248913	1.59302
ebi-a-GCST90017042	finn-b-J10_ARDS	Adult respiratory distress syndrome || id:finn-b-J10_ARDS	|| id:ebi-a-GCST90017042	Simple mode	12	0.582043	0.799557	0.481849	-0.985089	2.14917	1.78969	0.373406	8.57778
ebi-a-GCST90017042	finn-b-J10_ARDS	Adult respiratory distress syndrome || id:finn-b-J10_ARDS	|| id:ebi-a-GCST90017042	Weighted mode	12	0.633177	0.723587	0.400249	-0.785055	2.05141	1.88358	0.456095	7.77885
ebi-a-GCST90017041	finn-b-J10_ARDS	Adult respiratory distress syndrome || id:finn-b-J10_ARDS	|| id:ebi-a-GCST90017041	MR Egger	14	-1.4144	1.19247	0.258532	-3.75164	0.922837	0.243071	0.0234792	2.51642
ebi-a-GCST90017041	finn-b-J10_ARDS	Adult respiratory distress syndrome || id:finn-b-J10_ARDS	|| id:ebi-a-GCST90017041	Weighted median	14	-0.363275	0.573665	0.526569	-1.48766	0.76111	0.695395	0.225901	2.14065
ebi-a-GCST90017041	finn-b-J10_ARDS	Adult respiratory distress syndrome || id:finn-b-J10_ARDS	|| id:ebi-a-GCST90017041	Inverse variance weighted	14	-0.179749	0.431416	0.676935	-1.02532	0.665826	0.83548	0.35868	1.9461
ebi-a-GCST90017041	finn-b-J10_ARDS	Adult respiratory distress syndrome || id:finn-b-J10_ARDS	|| id:ebi-a-GCST90017041	Simple mode	14	-0.277019	0.895883	0.762059	-2.03295	1.47891	0.75804	0.130949	4.38816
ebi-a-GCST90017041	finn-b-J10_ARDS	Adult respiratory distress syndrome || id:finn-b-J10_ARDS	|| id:ebi-a-GCST90017041	Weighted mode	14	-0.555557	0.7881	0.49329	-2.10023	0.98912	0.573753	0.122428	2.68887
ebi-a-GCST90017040	finn-b-J10_ARDS	Adult respiratory distress syndrome || id:finn-b-J10_ARDS	|| id:ebi-a-GCST90017040	MR Egger	13	-0.961765	1.45117	0.521135	-3.80606	1.88253	0.382218	0.0222356	6.57012
ebi-a-GCST90017040	finn-b-J10_ARDS	Adult respiratory distress syndrome || id:finn-b-J10_ARDS	|| id:ebi-a-GCST90017040	Weighted median	13	0.253565	0.506774	0.616827	-0.739712	1.24684	1.28861	0.477252	3.47934
ebi-a-GCST90017040	finn-b-J10_ARDS	Adult respiratory distress syndrome || id:finn-b-J10_ARDS	|| id:ebi-a-GCST90017040	Inverse variance weighted	13	0.455146	0.382456	0.234022	-0.294467	1.20476	1.5764	0.744928	3.33595
ebi-a-GCST90017040	finn-b-J10_ARDS	Adult respiratory distress syndrome || id:finn-b-J10_ARDS	|| id:ebi-a-GCST90017040	Simple mode	13	-0.0165109	0.956953	0.986518	-1.89214	1.85912	0.983625	0.150749	6.41806
ebi-a-GCST90017040	finn-b-J10_ARDS	Adult respiratory distress syndrome || id:finn-b-J10_ARDS	|| id:ebi-a-GCST90017040	Weighted mode	13	0.000794354	0.925433	0.999329	-1.81305	1.81464	1.00079	0.163155	6.13889
ebi-a-GCST90017039	finn-b-J10_ARDS	Adult respiratory distress syndrome || id:finn-b-J10_ARDS	|| id:ebi-a-GCST90017039	MR Egger	5	1.23424	5.66329	0.841461	-9.86581	12.3343	3.43576	5.19197e-05	227359
ebi-a-GCST90017039	finn-b-J10_ARDS	Adult respiratory distress syndrome || id:finn-b-J10_ARDS	|| id:ebi-a-GCST90017039	Weighted median	5	-0.272006	1.21507	0.822866	-2.65354	2.10953	0.76185	0.0704016	8.24434
ebi-a-GCST90017039	finn-b-J10_ARDS	Adult respiratory distress syndrome || id:finn-b-J10_ARDS	|| id:ebi-a-GCST90017039	Inverse variance weighted	5	-0.97618	0.912875	0.284913	-2.76541	0.813054	0.376747	0.06295	2.25478
ebi-a-GCST90017039	finn-b-J10_ARDS	Adult respiratory distress syndrome || id:finn-b-J10_ARDS	|| id:ebi-a-GCST90017039	Simple mode	5	0.069346	1.73326	0.970003	-3.32784	3.46654	1.07181	0.0358704	32.0256
ebi-a-GCST90017039	finn-b-J10_ARDS	Adult respiratory distress syndrome || id:finn-b-J10_ARDS	|| id:ebi-a-GCST90017039	Weighted mode	5	0.178182	1.46954	0.90934	-2.70211	3.05847	1.19504	0.0670639	21.295
ebi-a-GCST90017038	finn-b-J10_ARDS	Adult respiratory distress syndrome || id:finn-b-J10_ARDS	|| id:ebi-a-GCST90017038	MR Egger	11	1.42118	1.81007	0.452539	-2.12657	4.96892	4.14199	0.119245	143.872
ebi-a-GCST90017038	finn-b-J10_ARDS	Adult respiratory distress syndrome || id:finn-b-J10_ARDS	|| id:ebi-a-GCST90017038	Weighted median	11	-0.767685	0.431204	0.0750221	-1.61284	0.0774747	0.464086	0.19932	1.08055
ebi-a-GCST90017038	finn-b-J10_ARDS	Adult respiratory distress syndrome || id:finn-b-J10_ARDS	|| id:ebi-a-GCST90017038	Inverse variance weighted	11	-0.44046	0.38744	0.255603	-1.19984	0.318923	0.64374	0.301242	1.37565
ebi-a-GCST90017038	finn-b-J10_ARDS	Adult respiratory distress syndrome || id:finn-b-J10_ARDS	|| id:ebi-a-GCST90017038	Simple mode	11	-0.854437	0.637131	0.209562	-2.10321	0.39434	0.425523	0.122064	1.4834
ebi-a-GCST90017038	finn-b-J10_ARDS	Adult respiratory distress syndrome || id:finn-b-J10_ARDS	|| id:ebi-a-GCST90017038	Weighted mode	11	-0.912654	0.565171	0.137422	-2.02039	0.195081	0.401457	0.132604	1.21541
ebi-a-GCST90017037	finn-b-J10_ARDS	Adult respiratory distress syndrome || id:finn-b-J10_ARDS	|| id:ebi-a-GCST90017037	MR Egger	8	0.337995	2.44793	0.894699	-4.45994	5.13593	1.40213	0.011563	170.023
ebi-a-GCST90017037	finn-b-J10_ARDS	Adult respiratory distress syndrome || id:finn-b-J10_ARDS	|| id:ebi-a-GCST90017037	Weighted median	8	-0.661969	0.729585	0.364236	-2.09196	0.768017	0.515834	0.123445	2.15549
ebi-a-GCST90017037	finn-b-J10_ARDS	Adult respiratory distress syndrome || id:finn-b-J10_ARDS	|| id:ebi-a-GCST90017037	Inverse variance weighted	8	-0.779887	0.580985	0.179482	-1.91862	0.358845	0.458458	0.14681	1.43167
ebi-a-GCST90017037	finn-b-J10_ARDS	Adult respiratory distress syndrome || id:finn-b-J10_ARDS	|| id:ebi-a-GCST90017037	Simple mode	8	-0.700245	1.14551	0.560325	-2.94545	1.54496	0.496464	0.0525783	4.6878
ebi-a-GCST90017037	finn-b-J10_ARDS	Adult respiratory distress syndrome || id:finn-b-J10_ARDS	|| id:ebi-a-GCST90017037	Weighted mode	8	-0.730547	1.09666	0.526647	-2.88	1.4189	0.481645	0.0561349	4.13259
ebi-a-GCST90017036	finn-b-J10_ARDS	Adult respiratory distress syndrome || id:finn-b-J10_ARDS	|| id:ebi-a-GCST90017036	MR Egger	13	4.48245	1.77516	0.0282183	1.00314	7.96176	88.4513	2.72684	2869.12
ebi-a-GCST90017036	finn-b-J10_ARDS	Adult respiratory distress syndrome || id:finn-b-J10_ARDS	|| id:ebi-a-GCST90017036	Weighted median	13	-0.302605	0.624131	0.627788	-1.5259	0.920692	0.738891	0.217425	2.51103
ebi-a-GCST90017036	finn-b-J10_ARDS	Adult respiratory distress syndrome || id:finn-b-J10_ARDS	|| id:ebi-a-GCST90017036	Inverse variance weighted	13	-0.248474	0.584149	0.670574	-1.39341	0.896459	0.77999	0.248228	2.45091
ebi-a-GCST90017036	finn-b-J10_ARDS	Adult respiratory distress syndrome || id:finn-b-J10_ARDS	|| id:ebi-a-GCST90017036	Simple mode	13	-0.44665	1.06193	0.681479	-2.52802	1.63472	0.639768	0.0798166	5.12804
ebi-a-GCST90017036	finn-b-J10_ARDS	Adult respiratory distress syndrome || id:finn-b-J10_ARDS	|| id:ebi-a-GCST90017036	Weighted mode	13	-0.389812	1.02224	0.709622	-2.3934	1.61377	0.677184	0.091319	5.02172
ebi-a-GCST90017035	finn-b-J10_ARDS	Adult respiratory distress syndrome || id:finn-b-J10_ARDS	|| id:ebi-a-GCST90017035	MR Egger	10	-0.265063	1.00002	0.797666	-2.2251	1.69497	0.767158	0.108057	5.44649
ebi-a-GCST90017035	finn-b-J10_ARDS	Adult respiratory distress syndrome || id:finn-b-J10_ARDS	|| id:ebi-a-GCST90017035	Weighted median	10	0.140183	0.418593	0.737708	-0.68026	0.960626	1.15048	0.506485	2.61333
ebi-a-GCST90017035	finn-b-J10_ARDS	Adult respiratory distress syndrome || id:finn-b-J10_ARDS	|| id:ebi-a-GCST90017035	Inverse variance weighted	10	-0.0891	0.311706	0.774996	-0.700044	0.521844	0.914754	0.496563	1.68513
ebi-a-GCST90017035	finn-b-J10_ARDS	Adult respiratory distress syndrome || id:finn-b-J10_ARDS	|| id:ebi-a-GCST90017035	Simple mode	10	0.228473	0.657821	0.736337	-1.06086	1.5178	1.25668	0.346159	4.56219
ebi-a-GCST90017035	finn-b-J10_ARDS	Adult respiratory distress syndrome || id:finn-b-J10_ARDS	|| id:ebi-a-GCST90017035	Weighted mode	10	0.281887	0.604771	0.652216	-0.903464	1.46724	1.32563	0.405164	4.33724
ebi-a-GCST90017034	finn-b-J10_ARDS	Adult respiratory distress syndrome || id:finn-b-J10_ARDS	|| id:ebi-a-GCST90017034	MR Egger	7	0.811053	3.32061	0.816745	-5.69734	7.31945	2.25028	0.00335487	1509.37
ebi-a-GCST90017034	finn-b-J10_ARDS	Adult respiratory distress syndrome || id:finn-b-J10_ARDS	|| id:ebi-a-GCST90017034	Weighted median	7	0.150596	1.09411	0.890523	-1.99386	2.29506	1.16253	0.136168	9.92499
ebi-a-GCST90017034	finn-b-J10_ARDS	Adult respiratory distress syndrome || id:finn-b-J10_ARDS	|| id:ebi-a-GCST90017034	Inverse variance weighted	7	0.711201	0.968905	0.462933	-1.18785	2.61025	2.03643	0.304875	13.6025
ebi-a-GCST90017034	finn-b-J10_ARDS	Adult respiratory distress syndrome || id:finn-b-J10_ARDS	|| id:ebi-a-GCST90017034	Simple mode	7	-0.765932	1.82865	0.689905	-4.35008	2.81822	0.464901	0.0129057	16.747
ebi-a-GCST90017034	finn-b-J10_ARDS	Adult respiratory distress syndrome || id:finn-b-J10_ARDS	|| id:ebi-a-GCST90017034	Weighted mode	7	-0.320925	1.55335	0.843153	-3.36549	2.72364	0.725478	0.0345452	15.2356
ebi-a-GCST90017033	finn-b-J10_ARDS	Adult respiratory distress syndrome || id:finn-b-J10_ARDS	|| id:ebi-a-GCST90017033	MR Egger	6	-2.02687	1.66531	0.290457	-5.29089	1.23714	0.131747	0.00503726	3.44575
ebi-a-GCST90017033	finn-b-J10_ARDS	Adult respiratory distress syndrome || id:finn-b-J10_ARDS	|| id:ebi-a-GCST90017033	Weighted median	6	-0.238767	0.611138	0.696025	-1.4366	0.959064	0.787599	0.237735	2.60925
ebi-a-GCST90017033	finn-b-J10_ARDS	Adult respiratory distress syndrome || id:finn-b-J10_ARDS	|| id:ebi-a-GCST90017033	Inverse variance weighted	6	-0.0380014	0.442659	0.931587	-0.905613	0.82961	0.962712	0.404294	2.29243
ebi-a-GCST90017033	finn-b-J10_ARDS	Adult respiratory distress syndrome || id:finn-b-J10_ARDS	|| id:ebi-a-GCST90017033	Simple mode	6	-0.475122	0.949626	0.638086	-2.33639	1.38615	0.621809	0.096676	3.99941
ebi-a-GCST90017033	finn-b-J10_ARDS	Adult respiratory distress syndrome || id:finn-b-J10_ARDS	|| id:ebi-a-GCST90017033	Weighted mode	6	-0.663821	0.922305	0.503912	-2.47154	1.1439	0.51488	0.0844548	3.13898
ebi-a-GCST90017032	finn-b-J10_ARDS	Adult respiratory distress syndrome || id:finn-b-J10_ARDS	|| id:ebi-a-GCST90017032	MR Egger	10	5.0239	3.31322	0.16791	-1.47001	11.5178	152.002	0.229923	100489
ebi-a-GCST90017032	finn-b-J10_ARDS	Adult respiratory distress syndrome || id:finn-b-J10_ARDS	|| id:ebi-a-GCST90017032	Weighted median	10	0.523714	0.816135	0.521067	-1.07591	2.12334	1.68829	0.340987	8.359
ebi-a-GCST90017032	finn-b-J10_ARDS	Adult respiratory distress syndrome || id:finn-b-J10_ARDS	|| id:ebi-a-GCST90017032	Inverse variance weighted	10	0.759821	0.880626	0.388237	-0.966206	2.48585	2.13789	0.380524	12.0113
ebi-a-GCST90017032	finn-b-J10_ARDS	Adult respiratory distress syndrome || id:finn-b-J10_ARDS	|| id:ebi-a-GCST90017032	Simple mode	10	0.803154	1.06762	0.471098	-1.28939	2.8957	2.23257	0.275439	18.0961
ebi-a-GCST90017032	finn-b-J10_ARDS	Adult respiratory distress syndrome || id:finn-b-J10_ARDS	|| id:ebi-a-GCST90017032	Weighted mode	10	0.527863	1.02276	0.618215	-1.47676	2.53248	1.69531	0.228377	12.5847
ebi-a-GCST90017031	finn-b-J10_ARDS	Adult respiratory distress syndrome || id:finn-b-J10_ARDS	|| id:ebi-a-GCST90017031	MR Egger	9	-0.212222	2.03293	0.919786	-4.19676	3.77232	0.808785	0.0150442	43.4807
ebi-a-GCST90017031	finn-b-J10_ARDS	Adult respiratory distress syndrome || id:finn-b-J10_ARDS	|| id:ebi-a-GCST90017031	Weighted median	9	0.532402	0.528288	0.313557	-0.503042	1.56785	1.70302	0.604688	4.7963
ebi-a-GCST90017031	finn-b-J10_ARDS	Adult respiratory distress syndrome || id:finn-b-J10_ARDS	|| id:ebi-a-GCST90017031	Inverse variance weighted	9	0.106659	0.423948	0.801363	-0.72428	0.937597	1.11255	0.484674	2.55384
ebi-a-GCST90017031	finn-b-J10_ARDS	Adult respiratory distress syndrome || id:finn-b-J10_ARDS	|| id:ebi-a-GCST90017031	Simple mode	9	0.865185	0.913507	0.371312	-0.925289	2.65566	2.37544	0.396417	14.2344
ebi-a-GCST90017031	finn-b-J10_ARDS	Adult respiratory distress syndrome || id:finn-b-J10_ARDS	|| id:ebi-a-GCST90017031	Weighted mode	9	0.725076	0.824559	0.40485	-0.891059	2.34121	2.06489	0.410221	10.3938
ebi-a-GCST90017030	finn-b-J10_ARDS	Adult respiratory distress syndrome || id:finn-b-J10_ARDS	|| id:ebi-a-GCST90017030	MR Egger	9	0.982563	1.07281	0.390191	-1.12014	3.08527	2.67129	0.326234	21.8733
ebi-a-GCST90017030	finn-b-J10_ARDS	Adult respiratory distress syndrome || id:finn-b-J10_ARDS	|| id:ebi-a-GCST90017030	Weighted median	9	-0.0598297	0.565175	0.915693	-1.16757	1.04791	0.941925	0.311121	2.8517
ebi-a-GCST90017030	finn-b-J10_ARDS	Adult respiratory distress syndrome || id:finn-b-J10_ARDS	|| id:ebi-a-GCST90017030	Inverse variance weighted	9	-0.148706	0.408098	0.715569	-0.948578	0.651167	0.861823	0.387291	1.91778
ebi-a-GCST90017030	finn-b-J10_ARDS	Adult respiratory distress syndrome || id:finn-b-J10_ARDS	|| id:ebi-a-GCST90017030	Simple mode	9	0.348938	0.842921	0.689777	-1.30319	2.00106	1.41756	0.271664	7.39692
ebi-a-GCST90017030	finn-b-J10_ARDS	Adult respiratory distress syndrome || id:finn-b-J10_ARDS	|| id:ebi-a-GCST90017030	Weighted mode	9	0.0748251	0.693462	0.916731	-1.28436	1.43401	1.0777	0.276828	4.19549
ebi-a-GCST90017029	finn-b-J10_ARDS	Adult respiratory distress syndrome || id:finn-b-J10_ARDS	|| id:ebi-a-GCST90017029	Wald ratio	1	2.76132	2.22102	0.21377	-1.59188	7.11452	15.8207	0.203543	1229.7
ebi-a-GCST90017028	finn-b-J10_ARDS	Adult respiratory distress syndrome || id:finn-b-J10_ARDS	|| id:ebi-a-GCST90017028	MR Egger	10	1.65409	1.90253	0.409945	-2.07487	5.38306	5.22834	0.125572	217.688
ebi-a-GCST90017028	finn-b-J10_ARDS	Adult respiratory distress syndrome || id:finn-b-J10_ARDS	|| id:ebi-a-GCST90017028	Weighted median	10	-0.0970395	0.797012	0.903094	-1.65918	1.4651	0.90752	0.190294	4.32799
ebi-a-GCST90017028	finn-b-J10_ARDS	Adult respiratory distress syndrome || id:finn-b-J10_ARDS	|| id:ebi-a-GCST90017028	Inverse variance weighted	10	-0.0610525	0.622616	0.921886	-1.28138	1.15927	0.940774	0.277654	3.18762
ebi-a-GCST90017028	finn-b-J10_ARDS	Adult respiratory distress syndrome || id:finn-b-J10_ARDS	|| id:ebi-a-GCST90017028	Simple mode	10	-0.239021	1.28789	0.856881	-2.76329	2.28525	0.787399	0.0630838	9.82814
ebi-a-GCST90017028	finn-b-J10_ARDS	Adult respiratory distress syndrome || id:finn-b-J10_ARDS	|| id:ebi-a-GCST90017028	Weighted mode	10	-0.239021	1.24216	0.851683	-2.67366	2.19562	0.787399	0.0689991	8.98558
ebi-a-GCST90017027	finn-b-J10_ARDS	Adult respiratory distress syndrome || id:finn-b-J10_ARDS	|| id:ebi-a-GCST90017027	MR Egger	11	1.16947	2.64533	0.668856	-4.01537	6.35432	3.2203	0.0180363	574.969
ebi-a-GCST90017027	finn-b-J10_ARDS	Adult respiratory distress syndrome || id:finn-b-J10_ARDS	|| id:ebi-a-GCST90017027	Weighted median	11	-0.0752269	0.571571	0.895289	-1.19551	1.04505	0.927533	0.302551	2.84355
ebi-a-GCST90017027	finn-b-J10_ARDS	Adult respiratory distress syndrome || id:finn-b-J10_ARDS	|| id:ebi-a-GCST90017027	Inverse variance weighted	11	0.0455496	0.48831	0.925681	-0.911539	1.00264	1.0466	0.401905	2.72546
ebi-a-GCST90017027	finn-b-J10_ARDS	Adult respiratory distress syndrome || id:finn-b-J10_ARDS	|| id:ebi-a-GCST90017027	Simple mode	11	0.300268	0.965879	0.762278	-1.59285	2.19339	1.35022	0.203345	8.96556
ebi-a-GCST90017027	finn-b-J10_ARDS	Adult respiratory distress syndrome || id:finn-b-J10_ARDS	|| id:ebi-a-GCST90017027	Weighted mode	11	0.14931	0.927663	0.875335	-1.66891	1.96753	1.16103	0.188452	7.15299
ebi-a-GCST90017026	finn-b-J10_ARDS	Adult respiratory distress syndrome || id:finn-b-J10_ARDS	|| id:ebi-a-GCST90017026	MR Egger	12	-0.769282	2.48962	0.763667	-5.64894	4.11038	0.463346	0.00352124	60.9698
ebi-a-GCST90017026	finn-b-J10_ARDS	Adult respiratory distress syndrome || id:finn-b-J10_ARDS	|| id:ebi-a-GCST90017026	Weighted median	12	-0.184801	0.786108	0.814144	-1.72557	1.35597	0.83127	0.178071	3.88053
ebi-a-GCST90017026	finn-b-J10_ARDS	Adult respiratory distress syndrome || id:finn-b-J10_ARDS	|| id:ebi-a-GCST90017026	Inverse variance weighted	12	-0.380421	0.595596	0.523002	-1.54779	0.786946	0.683573	0.212718	2.19668
ebi-a-GCST90017026	finn-b-J10_ARDS	Adult respiratory distress syndrome || id:finn-b-J10_ARDS	|| id:ebi-a-GCST90017026	Simple mode	12	-0.122063	1.27039	0.925182	-2.61202	2.36789	0.885092	0.0733862	10.6749
ebi-a-GCST90017026	finn-b-J10_ARDS	Adult respiratory distress syndrome || id:finn-b-J10_ARDS	|| id:ebi-a-GCST90017026	Weighted mode	12	-0.140326	1.31413	0.916884	-2.71602	2.43537	0.869075	0.0661374	11.42
ebi-a-GCST90017025	finn-b-J10_ARDS	Adult respiratory distress syndrome || id:finn-b-J10_ARDS	|| id:ebi-a-GCST90017025	MR Egger	13	1.05816	1.90025	0.588778	-2.66633	4.78264	2.88106	0.0695071	119.42
ebi-a-GCST90017025	finn-b-J10_ARDS	Adult respiratory distress syndrome || id:finn-b-J10_ARDS	|| id:ebi-a-GCST90017025	Weighted median	13	1.00942	0.581711	0.0826943	-0.130732	2.14957	2.74401	0.877453	8.5812
ebi-a-GCST90017025	finn-b-J10_ARDS	Adult respiratory distress syndrome || id:finn-b-J10_ARDS	|| id:ebi-a-GCST90017025	Inverse variance weighted	13	0.46322	0.439246	0.291617	-0.397702	1.32414	1.58918	0.671862	3.75896
ebi-a-GCST90017025	finn-b-J10_ARDS	Adult respiratory distress syndrome || id:finn-b-J10_ARDS	|| id:ebi-a-GCST90017025	Simple mode	13	1.07711	1.03692	0.319395	-0.95525	3.10947	2.93618	0.384716	22.4091
ebi-a-GCST90017025	finn-b-J10_ARDS	Adult respiratory distress syndrome || id:finn-b-J10_ARDS	|| id:ebi-a-GCST90017025	Weighted mode	13	1.10975	0.94411	0.26261	-0.740702	2.96021	3.03361	0.476779	19.302
ebi-a-GCST90017024	finn-b-J10_ARDS	Adult respiratory distress syndrome || id:finn-b-J10_ARDS	|| id:ebi-a-GCST90017024	MR Egger	15	-0.460495	0.943316	0.633563	-2.30939	1.3884	0.630972	0.0993215	4.00845
ebi-a-GCST90017024	finn-b-J10_ARDS	Adult respiratory distress syndrome || id:finn-b-J10_ARDS	|| id:ebi-a-GCST90017024	Weighted median	15	-0.16345	0.679517	0.809912	-1.4953	1.1684	0.849209	0.224181	3.21685
ebi-a-GCST90017024	finn-b-J10_ARDS	Adult respiratory distress syndrome || id:finn-b-J10_ARDS	|| id:ebi-a-GCST90017024	Inverse variance weighted	15	0.29968	0.472523	0.525942	-0.626464	1.22582	1.34943	0.534478	3.40697
ebi-a-GCST90017024	finn-b-J10_ARDS	Adult respiratory distress syndrome || id:finn-b-J10_ARDS	|| id:ebi-a-GCST90017024	Simple mode	15	0.97581	1.22528	0.439098	-1.42574	3.37736	2.65332	0.240331	29.2933
ebi-a-GCST90017024	finn-b-J10_ARDS	Adult respiratory distress syndrome || id:finn-b-J10_ARDS	|| id:ebi-a-GCST90017024	Weighted mode	15	-0.304187	0.798727	0.709039	-1.86969	1.26132	0.737723	0.154171	3.53007
ebi-a-GCST90017023	finn-b-J10_ARDS	Adult respiratory distress syndrome || id:finn-b-J10_ARDS	|| id:ebi-a-GCST90017023	MR Egger	3	26.7721	20.9525	0.422751	-14.2948	67.839	4.23634e+11	6.19249e-07	2.89812e+29
ebi-a-GCST90017023	finn-b-J10_ARDS	Adult respiratory distress syndrome || id:finn-b-J10_ARDS	|| id:ebi-a-GCST90017023	Weighted median	3	0.461696	1.60058	0.772997	-2.67543	3.59882	1.58676	0.0688771	36.5552
ebi-a-GCST90017023	finn-b-J10_ARDS	Adult respiratory distress syndrome || id:finn-b-J10_ARDS	|| id:ebi-a-GCST90017023	Inverse variance weighted	3	0.738617	1.24324	0.55244	-1.69813	3.17537	2.09304	0.183025	23.9356
ebi-a-GCST90017023	finn-b-J10_ARDS	Adult respiratory distress syndrome || id:finn-b-J10_ARDS	|| id:ebi-a-GCST90017023	Simple mode	3	0.218218	1.94814	0.921042	-3.60014	4.03657	1.24386	0.02732	56.6319
ebi-a-GCST90017023	finn-b-J10_ARDS	Adult respiratory distress syndrome || id:finn-b-J10_ARDS	|| id:ebi-a-GCST90017023	Weighted mode	3	0.0676214	1.94984	0.975485	-3.75407	3.88931	1.06996	0.0234222	48.8773
ebi-a-GCST90017022	finn-b-J10_ARDS	Adult respiratory distress syndrome || id:finn-b-J10_ARDS	|| id:ebi-a-GCST90017022	MR Egger	9	1.47332	1.92752	0.46963	-2.30462	5.25125	4.36368	0.099797	190.804
ebi-a-GCST90017022	finn-b-J10_ARDS	Adult respiratory distress syndrome || id:finn-b-J10_ARDS	|| id:ebi-a-GCST90017022	Weighted median	9	-0.131467	0.583274	0.821671	-1.27468	1.01175	0.876808	0.279519	2.75041
ebi-a-GCST90017022	finn-b-J10_ARDS	Adult respiratory distress syndrome || id:finn-b-J10_ARDS	|| id:ebi-a-GCST90017022	Inverse variance weighted	9	0.0581595	0.460789	0.89956	-0.844987	0.961306	1.05988	0.429563	2.61511
ebi-a-GCST90017022	finn-b-J10_ARDS	Adult respiratory distress syndrome || id:finn-b-J10_ARDS	|| id:ebi-a-GCST90017022	Simple mode	9	-0.195167	0.678689	0.780989	-1.5254	1.13506	0.822697	0.217535	3.11137
ebi-a-GCST90017022	finn-b-J10_ARDS	Adult respiratory distress syndrome || id:finn-b-J10_ARDS	|| id:ebi-a-GCST90017022	Weighted mode	9	-0.226941	0.713735	0.758654	-1.62586	1.17198	0.796968	0.196742	3.22837
ebi-a-GCST90017021	finn-b-J10_ARDS	Adult respiratory distress syndrome || id:finn-b-J10_ARDS	|| id:ebi-a-GCST90017021	MR Egger	12	-0.458731	1.61313	0.781926	-3.62046	2.703	0.632085	0.0267703	14.9245
ebi-a-GCST90017021	finn-b-J10_ARDS	Adult respiratory distress syndrome || id:finn-b-J10_ARDS	|| id:ebi-a-GCST90017021	Weighted median	12	-0.447795	0.78531	0.568532	-1.987	1.09141	0.639035	0.137106	2.97848
ebi-a-GCST90017021	finn-b-J10_ARDS	Adult respiratory distress syndrome || id:finn-b-J10_ARDS	|| id:ebi-a-GCST90017021	Inverse variance weighted	12	-0.110511	0.57899	0.848629	-1.24533	1.02431	0.895377	0.287845	2.78517
ebi-a-GCST90017021	finn-b-J10_ARDS	Adult respiratory distress syndrome || id:finn-b-J10_ARDS	|| id:ebi-a-GCST90017021	Simple mode	12	1.07621	1.38044	0.452068	-1.62946	3.78187	2.93353	0.196036	43.8981
ebi-a-GCST90017021	finn-b-J10_ARDS	Adult respiratory distress syndrome || id:finn-b-J10_ARDS	|| id:ebi-a-GCST90017021	Weighted mode	12	-1.02292	1.30713	0.450401	-3.5849	1.53906	0.359544	0.0277395	4.66022
ebi-a-GCST90017020	finn-b-J10_ARDS	Adult respiratory distress syndrome || id:finn-b-J10_ARDS	|| id:ebi-a-GCST90017020	MR Egger	13	-1.98646	2.03971	0.351041	-5.9843	2.01138	0.137181	0.00251799	7.47362
ebi-a-GCST90017020	finn-b-J10_ARDS	Adult respiratory distress syndrome || id:finn-b-J10_ARDS	|| id:ebi-a-GCST90017020	Weighted median	13	0.308264	0.816431	0.705746	-1.29194	1.90847	1.36106	0.274737	6.74275
ebi-a-GCST90017020	finn-b-J10_ARDS	Adult respiratory distress syndrome || id:finn-b-J10_ARDS	|| id:ebi-a-GCST90017020	Inverse variance weighted	13	-0.174025	0.599633	0.771649	-1.34931	1.00126	0.840276	0.25942	2.7217
ebi-a-GCST90017020	finn-b-J10_ARDS	Adult respiratory distress syndrome || id:finn-b-J10_ARDS	|| id:ebi-a-GCST90017020	Simple mode	13	0.0475393	1.38121	0.973109	-2.65963	2.75471	1.04869	0.0699739	15.7165
ebi-a-GCST90017020	finn-b-J10_ARDS	Adult respiratory distress syndrome || id:finn-b-J10_ARDS	|| id:ebi-a-GCST90017020	Weighted mode	13	0.0475393	1.21202	0.969357	-2.32802	2.4231	1.04869	0.0974888	11.2807
ebi-a-GCST90017019	finn-b-J10_ARDS	Adult respiratory distress syndrome || id:finn-b-J10_ARDS	|| id:ebi-a-GCST90017019	MR Egger	16	-1.79254	1.85606	0.350544	-5.43043	1.84534	0.166536	0.00438121	6.33028
ebi-a-GCST90017019	finn-b-J10_ARDS	Adult respiratory distress syndrome || id:finn-b-J10_ARDS	|| id:ebi-a-GCST90017019	Weighted median	16	-0.709624	0.638163	0.266147	-1.96042	0.541176	0.491829	0.140799	1.71803
ebi-a-GCST90017019	finn-b-J10_ARDS	Adult respiratory distress syndrome || id:finn-b-J10_ARDS	|| id:ebi-a-GCST90017019	Inverse variance weighted	16	-0.5678	0.658448	0.388506	-1.85836	0.722758	0.566771	0.155929	2.06011
ebi-a-GCST90017019	finn-b-J10_ARDS	Adult respiratory distress syndrome || id:finn-b-J10_ARDS	|| id:ebi-a-GCST90017019	Simple mode	16	-0.392935	1.04517	0.712217	-2.44148	1.65561	0.675073	0.0870321	5.23626
ebi-a-GCST90017019	finn-b-J10_ARDS	Adult respiratory distress syndrome || id:finn-b-J10_ARDS	|| id:ebi-a-GCST90017019	Weighted mode	16	-0.539934	0.969553	0.585816	-2.44026	1.36039	0.582786	0.0871384	3.89771
ebi-a-GCST90017018	finn-b-J10_ARDS	Adult respiratory distress syndrome || id:finn-b-J10_ARDS	|| id:ebi-a-GCST90017018	MR Egger	15	-0.771779	1.51095	0.618061	-3.73324	2.18968	0.46219	0.0239152	8.93239
ebi-a-GCST90017018	finn-b-J10_ARDS	Adult respiratory distress syndrome || id:finn-b-J10_ARDS	|| id:ebi-a-GCST90017018	Weighted median	15	-0.84701	0.618368	0.170764	-2.05901	0.364991	0.428695	0.12758	1.4405
ebi-a-GCST90017018	finn-b-J10_ARDS	Adult respiratory distress syndrome || id:finn-b-J10_ARDS	|| id:ebi-a-GCST90017018	Inverse variance weighted	15	-0.927291	0.463473	0.0454198	-1.8357	-0.0188845	0.395624	0.159502	0.981293
ebi-a-GCST90017018	finn-b-J10_ARDS	Adult respiratory distress syndrome || id:finn-b-J10_ARDS	|| id:ebi-a-GCST90017018	Simple mode	15	-0.700449	1.09949	0.53436	-2.85544	1.45455	0.496362	0.0575303	4.28253
ebi-a-GCST90017018	finn-b-J10_ARDS	Adult respiratory distress syndrome || id:finn-b-J10_ARDS	|| id:ebi-a-GCST90017018	Weighted mode	15	-0.583899	0.991843	0.56544	-2.52791	1.36011	0.557719	0.0798256	3.89663
ebi-a-GCST90017017	finn-b-J10_ARDS	Adult respiratory distress syndrome || id:finn-b-J10_ARDS	|| id:ebi-a-GCST90017017	MR Egger	5	3.27324	2.96072	0.349616	-2.52977	9.07626	26.3968	0.079677	8745.21
ebi-a-GCST90017017	finn-b-J10_ARDS	Adult respiratory distress syndrome || id:finn-b-J10_ARDS	|| id:ebi-a-GCST90017017	Weighted median	5	-0.427757	0.612264	0.484772	-1.62779	0.77228	0.65197	0.196362	2.1647
ebi-a-GCST90017017	finn-b-J10_ARDS	Adult respiratory distress syndrome || id:finn-b-J10_ARDS	|| id:ebi-a-GCST90017017	Inverse variance weighted	5	-0.60035	0.488146	0.21875	-1.55712	0.356415	0.548619	0.210743	1.4282
ebi-a-GCST90017017	finn-b-J10_ARDS	Adult respiratory distress syndrome || id:finn-b-J10_ARDS	|| id:ebi-a-GCST90017017	Simple mode	5	-0.485101	0.826714	0.588869	-2.10546	1.13526	0.615635	0.12179	3.11198
ebi-a-GCST90017017	finn-b-J10_ARDS	Adult respiratory distress syndrome || id:finn-b-J10_ARDS	|| id:ebi-a-GCST90017017	Weighted mode	5	-0.36813	0.770264	0.657648	-1.87785	1.14159	0.692027	0.152919	3.13173
ebi-a-GCST90017016	finn-b-J10_ARDS	Adult respiratory distress syndrome || id:finn-b-J10_ARDS	|| id:ebi-a-GCST90017016	MR Egger	9	-0.595415	1.27506	0.654706	-3.09452	1.90369	0.551334	0.0452966	6.71064
ebi-a-GCST90017016	finn-b-J10_ARDS	Adult respiratory distress syndrome || id:finn-b-J10_ARDS	|| id:ebi-a-GCST90017016	Weighted median	9	-0.0625786	0.425266	0.883012	-0.8961	0.770943	0.939339	0.408158	2.1618
ebi-a-GCST90017016	finn-b-J10_ARDS	Adult respiratory distress syndrome || id:finn-b-J10_ARDS	|| id:ebi-a-GCST90017016	Inverse variance weighted	9	-0.0403014	0.320097	0.899808	-0.667691	0.587088	0.9605	0.512892	1.79874
ebi-a-GCST90017016	finn-b-J10_ARDS	Adult respiratory distress syndrome || id:finn-b-J10_ARDS	|| id:ebi-a-GCST90017016	Simple mode	9	0.0807565	0.609227	0.897818	-1.11333	1.27484	1.08411	0.328464	3.57813
ebi-a-GCST90017016	finn-b-J10_ARDS	Adult respiratory distress syndrome || id:finn-b-J10_ARDS	|| id:ebi-a-GCST90017016	Weighted mode	9	0.0449789	0.552442	0.937109	-1.03781	1.12776	1.04601	0.354231	3.08874
ebi-a-GCST90017015	finn-b-J10_ARDS	Adult respiratory distress syndrome || id:finn-b-J10_ARDS	|| id:ebi-a-GCST90017015	MR Egger	14	-1.29585	1.26583	0.326167	-3.77688	1.18519	0.273666	0.0228939	3.2713
ebi-a-GCST90017015	finn-b-J10_ARDS	Adult respiratory distress syndrome || id:finn-b-J10_ARDS	|| id:ebi-a-GCST90017015	Weighted median	14	-0.638235	0.585542	0.275718	-1.7859	0.509428	0.528224	0.167646	1.66434
ebi-a-GCST90017015	finn-b-J10_ARDS	Adult respiratory distress syndrome || id:finn-b-J10_ARDS	|| id:ebi-a-GCST90017015	Inverse variance weighted	14	-0.482583	0.422879	0.253794	-1.31143	0.346261	0.617187	0.269436	1.41377
ebi-a-GCST90017015	finn-b-J10_ARDS	Adult respiratory distress syndrome || id:finn-b-J10_ARDS	|| id:ebi-a-GCST90017015	Simple mode	14	-1.58272	1.08337	0.167782	-3.70613	0.540685	0.205415	0.0245725	1.71718
ebi-a-GCST90017015	finn-b-J10_ARDS	Adult respiratory distress syndrome || id:finn-b-J10_ARDS	|| id:ebi-a-GCST90017015	Weighted mode	14	-1.24865	0.940595	0.20718	-3.09222	0.594913	0.286891	0.045401	1.81287
ebi-a-GCST90017014	finn-b-J10_ARDS	Adult respiratory distress syndrome || id:finn-b-J10_ARDS	|| id:ebi-a-GCST90017014	MR Egger	11	-3.6127	1.14263	0.0115179	-5.85225	-1.37315	0.0269789	0.00287342	0.253309
ebi-a-GCST90017014	finn-b-J10_ARDS	Adult respiratory distress syndrome || id:finn-b-J10_ARDS	|| id:ebi-a-GCST90017014	Weighted median	11	0.476167	0.566961	0.400988	-0.635077	1.58741	1.60989	0.529895	4.89107
ebi-a-GCST90017014	finn-b-J10_ARDS	Adult respiratory distress syndrome || id:finn-b-J10_ARDS	|| id:ebi-a-GCST90017014	Inverse variance weighted	11	-0.293902	0.473254	0.534584	-1.22148	0.633675	0.74535	0.294794	1.88452
ebi-a-GCST90017014	finn-b-J10_ARDS	Adult respiratory distress syndrome || id:finn-b-J10_ARDS	|| id:ebi-a-GCST90017014	Simple mode	11	0.602989	0.979551	0.551925	-1.31693	2.52291	1.82757	0.267956	12.4648
ebi-a-GCST90017014	finn-b-J10_ARDS	Adult respiratory distress syndrome || id:finn-b-J10_ARDS	|| id:ebi-a-GCST90017014	Weighted mode	11	0.602989	1.08417	0.590316	-1.52198	2.72795	1.82757	0.21828	15.3016
ebi-a-GCST90017013	finn-b-J10_ARDS	Adult respiratory distress syndrome || id:finn-b-J10_ARDS	|| id:ebi-a-GCST90017013	MR Egger	9	0.115399	1.02602	0.913606	-1.8956	2.12639	1.12232	0.150229	8.38458
ebi-a-GCST90017013	finn-b-J10_ARDS	Adult respiratory distress syndrome || id:finn-b-J10_ARDS	|| id:ebi-a-GCST90017013	Weighted median	9	0.498801	0.586358	0.394949	-0.650462	1.64806	1.64675	0.521805	5.19691
ebi-a-GCST90017013	finn-b-J10_ARDS	Adult respiratory distress syndrome || id:finn-b-J10_ARDS	|| id:ebi-a-GCST90017013	Inverse variance weighted	9	0.396511	0.458006	0.386636	-0.50118	1.2942	1.48663	0.605815	3.64809
ebi-a-GCST90017013	finn-b-J10_ARDS	Adult respiratory distress syndrome || id:finn-b-J10_ARDS	|| id:ebi-a-GCST90017013	Simple mode	9	0.316119	0.933613	0.743628	-1.51376	2.146	1.37179	0.22008	8.55059
ebi-a-GCST90017013	finn-b-J10_ARDS	Adult respiratory distress syndrome || id:finn-b-J10_ARDS	|| id:ebi-a-GCST90017013	Weighted mode	9	0.197355	0.797623	0.810808	-1.36599	1.7607	1.21818	0.255129	5.81649
ebi-a-GCST90017012	finn-b-J10_ARDS	Adult respiratory distress syndrome || id:finn-b-J10_ARDS	|| id:ebi-a-GCST90017012	MR Egger	12	1.46047	1.28861	0.2835	-1.0652	3.98614	4.30798	0.344657	53.8469
ebi-a-GCST90017012	finn-b-J10_ARDS	Adult respiratory distress syndrome || id:finn-b-J10_ARDS	|| id:ebi-a-GCST90017012	Weighted median	12	-0.0150007	0.403117	0.970316	-0.80511	0.775109	0.985111	0.447039	2.17083
ebi-a-GCST90017012	finn-b-J10_ARDS	Adult respiratory distress syndrome || id:finn-b-J10_ARDS	|| id:ebi-a-GCST90017012	Inverse variance weighted	12	0.00422877	0.300114	0.988758	-0.583994	0.592452	1.00424	0.557666	1.80842
ebi-a-GCST90017012	finn-b-J10_ARDS	Adult respiratory distress syndrome || id:finn-b-J10_ARDS	|| id:ebi-a-GCST90017012	Simple mode	12	-0.207083	0.678526	0.765915	-1.53699	1.12283	0.812953	0.215026	3.07354
ebi-a-GCST90017012	finn-b-J10_ARDS	Adult respiratory distress syndrome || id:finn-b-J10_ARDS	|| id:ebi-a-GCST90017012	Weighted mode	12	-0.075562	0.647859	0.909253	-1.34536	1.19424	0.927222	0.260445	3.30105
ebi-a-GCST90017011	finn-b-J10_ARDS	Adult respiratory distress syndrome || id:finn-b-J10_ARDS	|| id:ebi-a-GCST90017011	MR Egger	18	0.287536	1.96893	0.885717	-3.57156	4.14663	1.33314	0.0281119	63.2209
ebi-a-GCST90017011	finn-b-J10_ARDS	Adult respiratory distress syndrome || id:finn-b-J10_ARDS	|| id:ebi-a-GCST90017011	Weighted median	18	0.366276	0.68955	0.595294	-0.985243	1.71779	1.44235	0.373349	5.57222
ebi-a-GCST90017011	finn-b-J10_ARDS	Adult respiratory distress syndrome || id:finn-b-J10_ARDS	|| id:ebi-a-GCST90017011	Inverse variance weighted	18	0.267658	0.5238	0.609357	-0.75899	1.29431	1.3069	0.468139	3.64846
ebi-a-GCST90017011	finn-b-J10_ARDS	Adult respiratory distress syndrome || id:finn-b-J10_ARDS	|| id:ebi-a-GCST90017011	Simple mode	18	0.174127	1.25033	0.890878	-2.27653	2.62478	1.19021	0.10264	13.8015
ebi-a-GCST90017011	finn-b-J10_ARDS	Adult respiratory distress syndrome || id:finn-b-J10_ARDS	|| id:ebi-a-GCST90017011	Weighted mode	18	0.102444	1.17761	0.931694	-2.20567	2.41056	1.10788	0.110176	11.1402
ebi-a-GCST90017010	finn-b-J10_ARDS	Adult respiratory distress syndrome || id:finn-b-J10_ARDS	|| id:ebi-a-GCST90017010	MR Egger	5	2.46984	3.00294	0.471088	-3.41593	8.35561	11.8206	0.032846	4253.99
ebi-a-GCST90017010	finn-b-J10_ARDS	Adult respiratory distress syndrome || id:finn-b-J10_ARDS	|| id:ebi-a-GCST90017010	Weighted median	5	0.315231	0.986876	0.749406	-1.61905	2.24951	1.37058	0.198088	9.48306
ebi-a-GCST90017010	finn-b-J10_ARDS	Adult respiratory distress syndrome || id:finn-b-J10_ARDS	|| id:ebi-a-GCST90017010	Inverse variance weighted	5	0.0818918	0.753531	0.913458	-1.39503	1.55881	1.08534	0.247826	4.75317
ebi-a-GCST90017010	finn-b-J10_ARDS	Adult respiratory distress syndrome || id:finn-b-J10_ARDS	|| id:ebi-a-GCST90017010	Simple mode	5	0.486382	1.32515	0.732182	-2.1109	3.08367	1.62642	0.121129	21.8383
ebi-a-GCST90017010	finn-b-J10_ARDS	Adult respiratory distress syndrome || id:finn-b-J10_ARDS	|| id:ebi-a-GCST90017010	Weighted mode	5	0.330618	1.32044	0.814625	-2.25745	2.91869	1.39183	0.104616	18.517
ebi-a-GCST90017009	finn-b-J10_ARDS	Adult respiratory distress syndrome || id:finn-b-J10_ARDS	|| id:ebi-a-GCST90017009	MR Egger	8	-3.061	1.98047	0.17316	-6.94272	0.820732	0.046841	0.000965637	2.27216
ebi-a-GCST90017009	finn-b-J10_ARDS	Adult respiratory distress syndrome || id:finn-b-J10_ARDS	|| id:ebi-a-GCST90017009	Weighted median	8	-0.865054	0.855402	0.311881	-2.54164	0.811534	0.421029	0.078737	2.25136
ebi-a-GCST90017009	finn-b-J10_ARDS	Adult respiratory distress syndrome || id:finn-b-J10_ARDS	|| id:ebi-a-GCST90017009	Inverse variance weighted	8	-0.619627	0.641405	0.334021	-1.87678	0.637527	0.538145	0.153082	1.8918
ebi-a-GCST90017009	finn-b-J10_ARDS	Adult respiratory distress syndrome || id:finn-b-J10_ARDS	|| id:ebi-a-GCST90017009	Simple mode	8	-1.05163	1.37536	0.469483	-3.74733	1.64407	0.349369	0.0235807	5.1762
ebi-a-GCST90017009	finn-b-J10_ARDS	Adult respiratory distress syndrome || id:finn-b-J10_ARDS	|| id:ebi-a-GCST90017009	Weighted mode	8	-1.01717	1.23503	0.437322	-3.43783	1.40349	0.361616	0.0321343	4.06936
ebi-a-GCST90017008	finn-b-J10_ARDS	Adult respiratory distress syndrome || id:finn-b-J10_ARDS	|| id:ebi-a-GCST90017008	MR Egger	13	-0.344774	2.60759	0.897198	-5.45564	4.76609	0.70838	0.00427213	117.46
ebi-a-GCST90017008	finn-b-J10_ARDS	Adult respiratory distress syndrome || id:finn-b-J10_ARDS	|| id:ebi-a-GCST90017008	Weighted median	13	-1.11843	0.740567	0.130985	-2.56994	0.333086	0.326794	0.0765403	1.39527
ebi-a-GCST90017008	finn-b-J10_ARDS	Adult respiratory distress syndrome || id:finn-b-J10_ARDS	|| id:ebi-a-GCST90017008	Inverse variance weighted	13	-0.57995	0.551919	0.293356	-1.66171	0.501811	0.559926	0.189814	1.65171
ebi-a-GCST90017008	finn-b-J10_ARDS	Adult respiratory distress syndrome || id:finn-b-J10_ARDS	|| id:ebi-a-GCST90017008	Simple mode	13	-1.57179	1.34653	0.265766	-4.211	1.06741	0.207673	0.0148316	2.90784
ebi-a-GCST90017008	finn-b-J10_ARDS	Adult respiratory distress syndrome || id:finn-b-J10_ARDS	|| id:ebi-a-GCST90017008	Weighted mode	13	-1.57179	1.28409	0.244421	-4.0886	0.945015	0.207673	0.0167627	2.57285
ebi-a-GCST90017007	finn-b-J10_ARDS	Adult respiratory distress syndrome || id:finn-b-J10_ARDS	|| id:ebi-a-GCST90017007	MR Egger	10	0.497486	1.48027	0.745458	-2.40385	3.39882	1.64458	0.0903695	29.9287
ebi-a-GCST90017007	finn-b-J10_ARDS	Adult respiratory distress syndrome || id:finn-b-J10_ARDS	|| id:ebi-a-GCST90017007	Weighted median	10	0.949124	0.783297	0.225626	-0.586139	2.48439	2.58345	0.556472	11.9938
ebi-a-GCST90017007	finn-b-J10_ARDS	Adult respiratory distress syndrome || id:finn-b-J10_ARDS	|| id:ebi-a-GCST90017007	Inverse variance weighted	10	0.596051	0.717976	0.406435	-0.811181	2.00328	1.81494	0.444333	7.41336
ebi-a-GCST90017007	finn-b-J10_ARDS	Adult respiratory distress syndrome || id:finn-b-J10_ARDS	|| id:ebi-a-GCST90017007	Simple mode	10	1.79473	1.24441	0.183116	-0.644309	4.23378	6.01787	0.525025	68.9772
ebi-a-GCST90017007	finn-b-J10_ARDS	Adult respiratory distress syndrome || id:finn-b-J10_ARDS	|| id:ebi-a-GCST90017007	Weighted mode	10	0.832272	0.814324	0.333447	-0.763803	2.42835	2.29853	0.465891	11.3401
ebi-a-GCST90017006	finn-b-J10_ARDS	Adult respiratory distress syndrome || id:finn-b-J10_ARDS	|| id:ebi-a-GCST90017006	MR Egger	9	-1.33485	1.73725	0.467393	-4.73986	2.07016	0.263198	0.0087399	7.92608
ebi-a-GCST90017006	finn-b-J10_ARDS	Adult respiratory distress syndrome || id:finn-b-J10_ARDS	|| id:ebi-a-GCST90017006	Weighted median	9	0.154871	0.737861	0.833752	-1.29134	1.60108	1.16751	0.274903	4.95838
ebi-a-GCST90017006	finn-b-J10_ARDS	Adult respiratory distress syndrome || id:finn-b-J10_ARDS	|| id:ebi-a-GCST90017006	Inverse variance weighted	9	0.623475	0.582544	0.284501	-0.518311	1.76526	1.8654	0.595525	5.8431
ebi-a-GCST90017006	finn-b-J10_ARDS	Adult respiratory distress syndrome || id:finn-b-J10_ARDS	|| id:ebi-a-GCST90017006	Simple mode	9	0.155615	1.20978	0.900825	-2.21555	2.52678	1.16838	0.109093	12.5132
ebi-a-GCST90017006	finn-b-J10_ARDS	Adult respiratory distress syndrome || id:finn-b-J10_ARDS	|| id:ebi-a-GCST90017006	Weighted mode	9	-0.00179396	1.15134	0.998795	-2.25842	2.25483	0.998208	0.104516	9.53366
ebi-a-GCST90017005	finn-b-J10_ARDS	Adult respiratory distress syndrome || id:finn-b-J10_ARDS	|| id:ebi-a-GCST90017005	MR Egger	15	-0.0055004	2.36716	0.998181	-4.64513	4.63413	0.994515	0.00960831	102.938
ebi-a-GCST90017005	finn-b-J10_ARDS	Adult respiratory distress syndrome || id:finn-b-J10_ARDS	|| id:ebi-a-GCST90017005	Weighted median	15	0.512877	0.706961	0.468165	-0.872766	1.89852	1.67009	0.417794	6.67601
ebi-a-GCST90017005	finn-b-J10_ARDS	Adult respiratory distress syndrome || id:finn-b-J10_ARDS	|| id:ebi-a-GCST90017005	Inverse variance weighted	15	0.691517	0.528425	0.190657	-0.344195	1.72723	1.99674	0.708791	5.62505
ebi-a-GCST90017005	finn-b-J10_ARDS	Adult respiratory distress syndrome || id:finn-b-J10_ARDS	|| id:ebi-a-GCST90017005	Simple mode	15	0.475071	1.22838	0.704759	-1.93255	2.88269	1.60813	0.144779	17.8622
ebi-a-GCST90017005	finn-b-J10_ARDS	Adult respiratory distress syndrome || id:finn-b-J10_ARDS	|| id:ebi-a-GCST90017005	Weighted mode	15	0.554828	1.28544	0.672587	-1.96464	3.07429	1.74164	0.140207	21.6346
ebi-a-GCST90017004	finn-b-J10_ARDS	Adult respiratory distress syndrome || id:finn-b-J10_ARDS	|| id:ebi-a-GCST90017004	MR Egger	18	0.179859	1.10168	0.872359	-1.97943	2.33915	1.19705	0.138148	10.3724
ebi-a-GCST90017004	finn-b-J10_ARDS	Adult respiratory distress syndrome || id:finn-b-J10_ARDS	|| id:ebi-a-GCST90017004	Weighted median	18	-0.487328	0.446859	0.275465	-1.36317	0.388515	0.614266	0.255848	1.47479
ebi-a-GCST90017004	finn-b-J10_ARDS	Adult respiratory distress syndrome || id:finn-b-J10_ARDS	|| id:ebi-a-GCST90017004	Inverse variance weighted	18	-0.646379	0.328972	0.049432	-1.29116	-0.00159439	0.523939	0.274951	0.998407
ebi-a-GCST90017004	finn-b-J10_ARDS	Adult respiratory distress syndrome || id:finn-b-J10_ARDS	|| id:ebi-a-GCST90017004	Simple mode	18	-0.442541	0.742828	0.55919	-1.89848	1.0134	0.642402	0.149796	2.75495
ebi-a-GCST90017004	finn-b-J10_ARDS	Adult respiratory distress syndrome || id:finn-b-J10_ARDS	|| id:ebi-a-GCST90017004	Weighted mode	18	-0.480704	0.675933	0.486623	-1.80553	0.844124	0.618348	0.164387	2.32594
ebi-a-GCST90017003	finn-b-J10_ARDS	Adult respiratory distress syndrome || id:finn-b-J10_ARDS	|| id:ebi-a-GCST90017003	MR Egger	8	-2.52762	2.73506	0.391057	-7.88834	2.83309	0.0798488	0.000375093	16.998
ebi-a-GCST90017003	finn-b-J10_ARDS	Adult respiratory distress syndrome || id:finn-b-J10_ARDS	|| id:ebi-a-GCST90017003	Weighted median	8	-0.902505	0.982499	0.358315	-2.8282	1.02319	0.405552	0.059119	2.78206
ebi-a-GCST90017003	finn-b-J10_ARDS	Adult respiratory distress syndrome || id:finn-b-J10_ARDS	|| id:ebi-a-GCST90017003	Inverse variance weighted	8	-0.312891	0.750319	0.676671	-1.78352	1.15773	0.73133	0.168046	3.18271
ebi-a-GCST90017003	finn-b-J10_ARDS	Adult respiratory distress syndrome || id:finn-b-J10_ARDS	|| id:ebi-a-GCST90017003	Simple mode	8	-1.04327	1.47171	0.50132	-3.92783	1.84129	0.352302	0.0196864	6.3047
ebi-a-GCST90017003	finn-b-J10_ARDS	Adult respiratory distress syndrome || id:finn-b-J10_ARDS	|| id:ebi-a-GCST90017003	Weighted mode	8	-1.19474	1.41893	0.427613	-3.97584	1.58636	0.302782	0.0187635	4.88592
ebi-a-GCST90017002	finn-b-J10_ARDS	Adult respiratory distress syndrome || id:finn-b-J10_ARDS	|| id:ebi-a-GCST90017002	MR Egger	5	3.34288	2.79139	0.317078	-2.12823	8.814	28.3006	0.119047	6727.79
ebi-a-GCST90017002	finn-b-J10_ARDS	Adult respiratory distress syndrome || id:finn-b-J10_ARDS	|| id:ebi-a-GCST90017002	Weighted median	5	0.838244	0.757912	0.26873	-0.647263	2.32375	2.3123	0.523477	10.2139
ebi-a-GCST90017002	finn-b-J10_ARDS	Adult respiratory distress syndrome || id:finn-b-J10_ARDS	|| id:ebi-a-GCST90017002	Inverse variance weighted	5	0.154529	0.784636	0.843871	-1.38336	1.69242	1.16711	0.250736	5.43259
ebi-a-GCST90017002	finn-b-J10_ARDS	Adult respiratory distress syndrome || id:finn-b-J10_ARDS	|| id:ebi-a-GCST90017002	Simple mode	5	0.766773	0.891284	0.438132	-0.980143	2.51369	2.15281	0.375257	12.3504
ebi-a-GCST90017002	finn-b-J10_ARDS	Adult respiratory distress syndrome || id:finn-b-J10_ARDS	|| id:ebi-a-GCST90017002	Weighted mode	5	0.780757	0.842702	0.40663	-0.870939	2.43245	2.18312	0.418558	11.3868
ebi-a-GCST90017001	finn-b-J10_ARDS	Adult respiratory distress syndrome || id:finn-b-J10_ARDS	|| id:ebi-a-GCST90017001	MR Egger	11	1.61387	1.32551	0.254355	-0.984129	4.21187	5.0222	0.373765	67.4823
ebi-a-GCST90017001	finn-b-J10_ARDS	Adult respiratory distress syndrome || id:finn-b-J10_ARDS	|| id:ebi-a-GCST90017001	Weighted median	11	0.0442022	0.40131	0.912295	-0.742366	0.83077	1.04519	0.475987	2.29509
ebi-a-GCST90017001	finn-b-J10_ARDS	Adult respiratory distress syndrome || id:finn-b-J10_ARDS	|| id:ebi-a-GCST90017001	Inverse variance weighted	11	-0.124813	0.297661	0.674987	-0.708229	0.458602	0.882662	0.492516	1.58186
ebi-a-GCST90017001	finn-b-J10_ARDS	Adult respiratory distress syndrome || id:finn-b-J10_ARDS	|| id:ebi-a-GCST90017001	Simple mode	11	-0.11179	0.703743	0.876949	-1.49113	1.26755	0.894232	0.225119	3.55213
ebi-a-GCST90017001	finn-b-J10_ARDS	Adult respiratory distress syndrome || id:finn-b-J10_ARDS	|| id:ebi-a-GCST90017001	Weighted mode	11	0.140013	0.635347	0.830015	-1.10527	1.38529	1.15029	0.331122	3.996
ebi-a-GCST90017000	finn-b-J10_ARDS	Adult respiratory distress syndrome || id:finn-b-J10_ARDS	|| id:ebi-a-GCST90017000	MR Egger	16	0.216248	1.39229	0.878788	-2.51264	2.94514	1.24141	0.0810537	19.0133
ebi-a-GCST90017000	finn-b-J10_ARDS	Adult respiratory distress syndrome || id:finn-b-J10_ARDS	|| id:ebi-a-GCST90017000	Weighted median	16	-0.771715	0.688406	0.262281	-2.12099	0.577561	0.46222	0.119913	1.78169
ebi-a-GCST90017000	finn-b-J10_ARDS	Adult respiratory distress syndrome || id:finn-b-J10_ARDS	|| id:ebi-a-GCST90017000	Inverse variance weighted	16	-0.606242	0.66258	0.360207	-1.9049	0.692415	0.545397	0.148838	1.99854
ebi-a-GCST90017000	finn-b-J10_ARDS	Adult respiratory distress syndrome || id:finn-b-J10_ARDS	|| id:ebi-a-GCST90017000	Simple mode	16	-0.130007	1.27411	0.920079	-2.62727	2.36725	0.878089	0.0722757	10.668
ebi-a-GCST90017000	finn-b-J10_ARDS	Adult respiratory distress syndrome || id:finn-b-J10_ARDS	|| id:ebi-a-GCST90017000	Weighted mode	16	-0.656574	1.02193	0.530258	-2.65956	1.34641	0.518625	0.0699789	3.84361
ebi-a-GCST90016999	finn-b-J10_ARDS	Adult respiratory distress syndrome || id:finn-b-J10_ARDS	|| id:ebi-a-GCST90016999	MR Egger	9	-0.949924	2.72285	0.737444	-6.2867	4.38685	0.38677	0.00186089	80.387
ebi-a-GCST90016999	finn-b-J10_ARDS	Adult respiratory distress syndrome || id:finn-b-J10_ARDS	|| id:ebi-a-GCST90016999	Weighted median	9	-0.50774	0.562368	0.3666	-1.60998	0.594501	0.601855	0.199892	1.81213
ebi-a-GCST90016999	finn-b-J10_ARDS	Adult respiratory distress syndrome || id:finn-b-J10_ARDS	|| id:ebi-a-GCST90016999	Inverse variance weighted	9	-0.0173187	0.49293	0.971973	-0.983461	0.948824	0.98283	0.374014	2.58267
ebi-a-GCST90016999	finn-b-J10_ARDS	Adult respiratory distress syndrome || id:finn-b-J10_ARDS	|| id:ebi-a-GCST90016999	Simple mode	9	-0.817736	0.869175	0.374334	-2.52132	0.885848	0.44143	0.0803535	2.42504
ebi-a-GCST90016999	finn-b-J10_ARDS	Adult respiratory distress syndrome || id:finn-b-J10_ARDS	|| id:ebi-a-GCST90016999	Weighted mode	9	-0.68658	0.77134	0.399381	-2.19841	0.825247	0.503294	0.11098	2.28244
ebi-a-GCST90016998	finn-b-J10_ARDS	Adult respiratory distress syndrome || id:finn-b-J10_ARDS	|| id:ebi-a-GCST90016998	MR Egger	6	1.85756	3.55993	0.629371	-5.11989	8.83502	6.40811	0.00597666	6870.71
ebi-a-GCST90016998	finn-b-J10_ARDS	Adult respiratory distress syndrome || id:finn-b-J10_ARDS	|| id:ebi-a-GCST90016998	Weighted median	6	1.02468	1.04246	0.325633	-1.01854	3.0679	2.78621	0.361123	21.4968
ebi-a-GCST90016998	finn-b-J10_ARDS	Adult respiratory distress syndrome || id:finn-b-J10_ARDS	|| id:ebi-a-GCST90016998	Inverse variance weighted	6	1.0282	0.859316	0.23149	-0.656063	2.71245	2.79602	0.51889	15.0662
ebi-a-GCST90016998	finn-b-J10_ARDS	Adult respiratory distress syndrome || id:finn-b-J10_ARDS	|| id:ebi-a-GCST90016998	Simple mode	6	2.06614	1.83848	0.312125	-1.53727	5.66956	7.89431	0.214966	289.906
ebi-a-GCST90016998	finn-b-J10_ARDS	Adult respiratory distress syndrome || id:finn-b-J10_ARDS	|| id:ebi-a-GCST90016998	Weighted mode	6	1.65552	1.69467	0.373485	-1.66603	4.97707	5.23581	0.188996	145.049
ebi-a-GCST90016997	finn-b-J10_ARDS	Adult respiratory distress syndrome || id:finn-b-J10_ARDS	|| id:ebi-a-GCST90016997	MR Egger	13	-1.79707	2.96168	0.556317	-7.60197	4.00783	0.165783	0.000499465	55.0272
ebi-a-GCST90016997	finn-b-J10_ARDS	Adult respiratory distress syndrome || id:finn-b-J10_ARDS	|| id:ebi-a-GCST90016997	Weighted median	13	0.608686	0.881414	0.48983	-1.11888	2.33626	1.83802	0.326644	10.3425
ebi-a-GCST90016997	finn-b-J10_ARDS	Adult respiratory distress syndrome || id:finn-b-J10_ARDS	|| id:ebi-a-GCST90016997	Inverse variance weighted	13	0.690077	0.748433	0.356513	-0.776851	2.157	1.99387	0.459852	8.6452
ebi-a-GCST90016997	finn-b-J10_ARDS	Adult respiratory distress syndrome || id:finn-b-J10_ARDS	|| id:ebi-a-GCST90016997	Simple mode	13	1.22018	1.54655	0.445439	-1.81105	4.25141	3.38779	0.163482	70.2041
ebi-a-GCST90016997	finn-b-J10_ARDS	Adult respiratory distress syndrome || id:finn-b-J10_ARDS	|| id:ebi-a-GCST90016997	Weighted mode	13	0.95852	1.54506	0.546611	-2.06979	3.98683	2.60783	0.126212	53.884
ebi-a-GCST90016996	finn-b-J10_ARDS	Adult respiratory distress syndrome || id:finn-b-J10_ARDS	|| id:ebi-a-GCST90016996	MR Egger	10	-1.67894	1.36686	0.254233	-4.35798	1.0001	0.186571	0.0128042	2.71854
ebi-a-GCST90016996	finn-b-J10_ARDS	Adult respiratory distress syndrome || id:finn-b-J10_ARDS	|| id:ebi-a-GCST90016996	Weighted median	10	0.402903	0.438035	0.357679	-0.455646	1.26145	1.49616	0.634038	3.53054
ebi-a-GCST90016996	finn-b-J10_ARDS	Adult respiratory distress syndrome || id:finn-b-J10_ARDS	|| id:ebi-a-GCST90016996	Inverse variance weighted	10	0.0623304	0.341106	0.855009	-0.606236	0.730897	1.06431	0.5454	2.07694
ebi-a-GCST90016996	finn-b-J10_ARDS	Adult respiratory distress syndrome || id:finn-b-J10_ARDS	|| id:ebi-a-GCST90016996	Simple mode	10	0.595917	0.696305	0.414296	-0.76884	1.96067	1.81469	0.463551	7.10412
ebi-a-GCST90016996	finn-b-J10_ARDS	Adult respiratory distress syndrome || id:finn-b-J10_ARDS	|| id:ebi-a-GCST90016996	Weighted mode	10	0.584818	0.714159	0.433997	-0.814935	1.98457	1.79466	0.442668	7.27592
ebi-a-GCST90016995	finn-b-J10_ARDS	Adult respiratory distress syndrome || id:finn-b-J10_ARDS	|| id:ebi-a-GCST90016995	MR Egger	10	-0.263168	2.58047	0.921279	-5.32088	4.79455	0.768613	0.00488844	120.849
ebi-a-GCST90016995	finn-b-J10_ARDS	Adult respiratory distress syndrome || id:finn-b-J10_ARDS	|| id:ebi-a-GCST90016995	Weighted median	10	0.130894	0.903259	0.884779	-1.63949	1.90128	1.13985	0.194078	6.69447
ebi-a-GCST90016995	finn-b-J10_ARDS	Adult respiratory distress syndrome || id:finn-b-J10_ARDS	|| id:ebi-a-GCST90016995	Inverse variance weighted	10	0.926258	0.791081	0.241649	-0.624261	2.47678	2.52504	0.535657	11.9028
ebi-a-GCST90016995	finn-b-J10_ARDS	Adult respiratory distress syndrome || id:finn-b-J10_ARDS	|| id:ebi-a-GCST90016995	Simple mode	10	-0.861227	1.59874	0.603168	-3.99476	2.27231	0.422643	0.0184118	9.70178
ebi-a-GCST90016995	finn-b-J10_ARDS	Adult respiratory distress syndrome || id:finn-b-J10_ARDS	|| id:ebi-a-GCST90016995	Weighted mode	10	-0.576131	1.49509	0.708929	-3.50651	2.35425	0.562069	0.0300014	10.5302
ebi-a-GCST90016994	finn-b-J10_ARDS	Adult respiratory distress syndrome || id:finn-b-J10_ARDS	|| id:ebi-a-GCST90016994	Wald ratio	1	3.73496	1.66974	0.0252961	0.46227	7.00766	41.8865	1.58767	1105.06
ebi-a-GCST90016993	finn-b-J10_ARDS	Adult respiratory distress syndrome || id:finn-b-J10_ARDS	|| id:ebi-a-GCST90016993	MR Egger	15	0.539346	1.84283	0.774391	-3.0726	4.15129	1.71488	0.0463007	63.5158
ebi-a-GCST90016993	finn-b-J10_ARDS	Adult respiratory distress syndrome || id:finn-b-J10_ARDS	|| id:ebi-a-GCST90016993	Weighted median	15	-0.554401	0.590129	0.347496	-1.71105	0.602252	0.574416	0.180675	1.82623
ebi-a-GCST90016993	finn-b-J10_ARDS	Adult respiratory distress syndrome || id:finn-b-J10_ARDS	|| id:ebi-a-GCST90016993	Inverse variance weighted	15	-0.54373	0.461155	0.238374	-1.44759	0.360133	0.580579	0.235136	1.43352
ebi-a-GCST90016993	finn-b-J10_ARDS	Adult respiratory distress syndrome || id:finn-b-J10_ARDS	|| id:ebi-a-GCST90016993	Simple mode	15	-0.661577	1.04929	0.538524	-2.71819	1.39503	0.516037	0.0659943	4.0351
ebi-a-GCST90016993	finn-b-J10_ARDS	Adult respiratory distress syndrome || id:finn-b-J10_ARDS	|| id:ebi-a-GCST90016993	Weighted mode	15	-0.83425	1.03221	0.432484	-2.85738	1.18888	0.4342	0.0574192	3.28339
ebi-a-GCST90016992	finn-b-J10_ARDS	Adult respiratory distress syndrome || id:finn-b-J10_ARDS	|| id:ebi-a-GCST90016992	MR Egger	6	-0.475384	1.57989	0.778486	-3.57198	2.62121	0.621647	0.0281003	13.7523
ebi-a-GCST90016992	finn-b-J10_ARDS	Adult respiratory distress syndrome || id:finn-b-J10_ARDS	|| id:ebi-a-GCST90016992	Weighted median	6	-0.0453914	0.736482	0.950855	-1.4889	1.39811	0.955623	0.225622	4.04755
ebi-a-GCST90016992	finn-b-J10_ARDS	Adult respiratory distress syndrome || id:finn-b-J10_ARDS	|| id:ebi-a-GCST90016992	Inverse variance weighted	6	0.212196	0.600631	0.723872	-0.96504	1.38943	1.23639	0.380968	4.01257
ebi-a-GCST90016992	finn-b-J10_ARDS	Adult respiratory distress syndrome || id:finn-b-J10_ARDS	|| id:ebi-a-GCST90016992	Simple mode	6	1.0479	1.07451	0.374235	-1.05815	3.15394	2.85165	0.347098	23.4282
ebi-a-GCST90016992	finn-b-J10_ARDS	Adult respiratory distress syndrome || id:finn-b-J10_ARDS	|| id:ebi-a-GCST90016992	Weighted mode	6	-0.385157	0.915978	0.69159	-2.18047	1.41016	0.680344	0.112988	4.09661
ebi-a-GCST90016991	finn-b-J10_ARDS	Adult respiratory distress syndrome || id:finn-b-J10_ARDS	|| id:ebi-a-GCST90016991	MR Egger	11	2.51016	3.23373	0.457518	-3.82795	8.84828	12.307	0.0217542	6962.39
ebi-a-GCST90016991	finn-b-J10_ARDS	Adult respiratory distress syndrome || id:finn-b-J10_ARDS	|| id:ebi-a-GCST90016991	Weighted median	11	0.446455	0.564465	0.428982	-0.659896	1.55281	1.56276	0.516905	4.72471
ebi-a-GCST90016991	finn-b-J10_ARDS	Adult respiratory distress syndrome || id:finn-b-J10_ARDS	|| id:ebi-a-GCST90016991	Inverse variance weighted	11	0.0302288	0.428115	0.943709	-0.808876	0.869333	1.03069	0.445358	2.38532
ebi-a-GCST90016991	finn-b-J10_ARDS	Adult respiratory distress syndrome || id:finn-b-J10_ARDS	|| id:ebi-a-GCST90016991	Simple mode	11	1.00151	1.14272	0.401359	-1.23821	3.24124	2.7224	0.289902	25.5653
ebi-a-GCST90016991	finn-b-J10_ARDS	Adult respiratory distress syndrome || id:finn-b-J10_ARDS	|| id:ebi-a-GCST90016991	Weighted mode	11	-1.18418	1.04598	0.283997	-3.23431	0.865938	0.305996	0.0393876	2.37723
ebi-a-GCST90016990	finn-b-J10_ARDS	Adult respiratory distress syndrome || id:finn-b-J10_ARDS	|| id:ebi-a-GCST90016990	MR Egger	10	1.10912	2.44092	0.661627	-3.67508	5.89332	3.03168	0.0253473	362.606
ebi-a-GCST90016990	finn-b-J10_ARDS	Adult respiratory distress syndrome || id:finn-b-J10_ARDS	|| id:ebi-a-GCST90016990	Weighted median	10	0.650511	0.575356	0.258214	-0.477187	1.77821	1.91652	0.620526	5.91925
ebi-a-GCST90016990	finn-b-J10_ARDS	Adult respiratory distress syndrome || id:finn-b-J10_ARDS	|| id:ebi-a-GCST90016990	Inverse variance weighted	10	0.246109	0.504054	0.625366	-0.741836	1.23405	1.27904	0.476239	3.43513
ebi-a-GCST90016990	finn-b-J10_ARDS	Adult respiratory distress syndrome || id:finn-b-J10_ARDS	|| id:ebi-a-GCST90016990	Simple mode	10	0.607823	0.952598	0.539323	-1.25927	2.47492	1.83643	0.283861	11.8807
ebi-a-GCST90016990	finn-b-J10_ARDS	Adult respiratory distress syndrome || id:finn-b-J10_ARDS	|| id:ebi-a-GCST90016990	Weighted mode	10	0.43819	0.878379	0.629841	-1.28343	2.15981	1.5499	0.277085	8.66952
ebi-a-GCST90016989	finn-b-J10_ARDS	Adult respiratory distress syndrome || id:finn-b-J10_ARDS	|| id:ebi-a-GCST90016989	MR Egger	10	0.291735	1.98471	0.886776	-3.5983	4.18177	1.33875	0.0273702	65.4817
ebi-a-GCST90016989	finn-b-J10_ARDS	Adult respiratory distress syndrome || id:finn-b-J10_ARDS	|| id:ebi-a-GCST90016989	Weighted median	10	-1.04519	1.00566	0.29866	-3.01629	0.925898	0.351624	0.0489828	2.52413
ebi-a-GCST90016989	finn-b-J10_ARDS	Adult respiratory distress syndrome || id:finn-b-J10_ARDS	|| id:ebi-a-GCST90016989	Inverse variance weighted	10	-1.19843	0.707678	0.0903676	-2.58547	0.188623	0.301669	0.0753604	1.20759
ebi-a-GCST90016989	finn-b-J10_ARDS	Adult respiratory distress syndrome || id:finn-b-J10_ARDS	|| id:ebi-a-GCST90016989	Simple mode	10	-2.04205	1.4996	0.20639	-4.98126	0.897152	0.129762	0.0068654	2.45261
ebi-a-GCST90016989	finn-b-J10_ARDS	Adult respiratory distress syndrome || id:finn-b-J10_ARDS	|| id:ebi-a-GCST90016989	Weighted mode	10	-1.09693	1.32734	0.429935	-3.69852	1.50466	0.333895	0.0247601	4.50264
ebi-a-GCST90016988	finn-b-J10_ARDS	Adult respiratory distress syndrome || id:finn-b-J10_ARDS	|| id:ebi-a-GCST90016988	MR Egger	11	-3.08776	2.27285	0.207364	-7.54254	1.36702	0.0456042	0.000530052	3.92365
ebi-a-GCST90016988	finn-b-J10_ARDS	Adult respiratory distress syndrome || id:finn-b-J10_ARDS	|| id:ebi-a-GCST90016988	Weighted median	11	-0.101498	0.728189	0.889146	-1.52875	1.32575	0.903483	0.216807	3.76502
ebi-a-GCST90016988	finn-b-J10_ARDS	Adult respiratory distress syndrome || id:finn-b-J10_ARDS	|| id:ebi-a-GCST90016988	Inverse variance weighted	11	-0.308319	0.552406	0.576749	-1.39103	0.774395	0.734681	0.248818	2.16928
ebi-a-GCST90016988	finn-b-J10_ARDS	Adult respiratory distress syndrome || id:finn-b-J10_ARDS	|| id:ebi-a-GCST90016988	Simple mode	11	0.0088741	1.14829	0.993986	-2.24177	2.25952	1.00891	0.10627	9.5785
ebi-a-GCST90016988	finn-b-J10_ARDS	Adult respiratory distress syndrome || id:finn-b-J10_ARDS	|| id:ebi-a-GCST90016988	Weighted mode	11	-0.0724265	1.17599	0.952105	-2.37737	2.23252	0.930134	0.0927941	9.32332
ebi-a-GCST90016987	finn-b-J10_ARDS	Adult respiratory distress syndrome || id:finn-b-J10_ARDS	|| id:ebi-a-GCST90016987	MR Egger	10	0.0177978	1.69411	0.991875	-3.30267	3.33826	1.01796	0.0367849	28.1702
ebi-a-GCST90016987	finn-b-J10_ARDS	Adult respiratory distress syndrome || id:finn-b-J10_ARDS	|| id:ebi-a-GCST90016987	Weighted median	10	0.198685	0.695166	0.775024	-1.16384	1.56121	1.2198	0.312284	4.76459
ebi-a-GCST90016987	finn-b-J10_ARDS	Adult respiratory distress syndrome || id:finn-b-J10_ARDS	|| id:ebi-a-GCST90016987	Inverse variance weighted	10	-0.0768796	0.508884	0.879917	-1.07429	0.920533	0.926001	0.34154	2.51063
ebi-a-GCST90016987	finn-b-J10_ARDS	Adult respiratory distress syndrome || id:finn-b-J10_ARDS	|| id:ebi-a-GCST90016987	Simple mode	10	0.718602	1.25278	0.580283	-1.73685	3.17405	2.05156	0.176075	23.9041
ebi-a-GCST90016987	finn-b-J10_ARDS	Adult respiratory distress syndrome || id:finn-b-J10_ARDS	|| id:ebi-a-GCST90016987	Weighted mode	10	0.636831	1.06877	0.565954	-1.45796	2.73162	1.89048	0.232711	15.3578
ebi-a-GCST90016986	finn-b-J10_ARDS	Adult respiratory distress syndrome || id:finn-b-J10_ARDS	|| id:ebi-a-GCST90016986	MR Egger	9	3.89152	1.90155	0.0799421	0.164488	7.61855	48.9852	1.17879	2035.6
ebi-a-GCST90016986	finn-b-J10_ARDS	Adult respiratory distress syndrome || id:finn-b-J10_ARDS	|| id:ebi-a-GCST90016986	Weighted median	9	0.747619	0.742282	0.313844	-0.707254	2.20249	2.11197	0.492996	9.04754
ebi-a-GCST90016986	finn-b-J10_ARDS	Adult respiratory distress syndrome || id:finn-b-J10_ARDS	|| id:ebi-a-GCST90016986	Inverse variance weighted	9	0.1867	0.578782	0.747018	-0.947712	1.32111	1.20527	0.387627	3.74758
ebi-a-GCST90016986	finn-b-J10_ARDS	Adult respiratory distress syndrome || id:finn-b-J10_ARDS	|| id:ebi-a-GCST90016986	Simple mode	9	1.46723	1.32374	0.299897	-1.1273	4.06175	4.33719	0.323908	58.0759
ebi-a-GCST90016986	finn-b-J10_ARDS	Adult respiratory distress syndrome || id:finn-b-J10_ARDS	|| id:ebi-a-GCST90016986	Weighted mode	9	1.25323	1.29404	0.361174	-1.28308	3.78954	3.50165	0.277183	44.2363
ebi-a-GCST90016985	finn-b-J10_ARDS	Adult respiratory distress syndrome || id:finn-b-J10_ARDS	|| id:ebi-a-GCST90016985	MR Egger	9	1.97455	4.13998	0.64793	-6.13981	10.0889	7.20341	0.00215534	24074.7
ebi-a-GCST90016985	finn-b-J10_ARDS	Adult respiratory distress syndrome || id:finn-b-J10_ARDS	|| id:ebi-a-GCST90016985	Weighted median	9	-0.436109	1.01033	0.665996	-2.41636	1.54414	0.646547	0.089246	4.68395
ebi-a-GCST90016985	finn-b-J10_ARDS	Adult respiratory distress syndrome || id:finn-b-J10_ARDS	|| id:ebi-a-GCST90016985	Inverse variance weighted	9	-0.523385	0.732918	0.475158	-1.9599	0.913134	0.592512	0.140872	2.49212
ebi-a-GCST90016985	finn-b-J10_ARDS	Adult respiratory distress syndrome || id:finn-b-J10_ARDS	|| id:ebi-a-GCST90016985	Simple mode	9	0.0344507	1.44309	0.981539	-2.79401	2.86291	1.03505	0.0611755	17.5124
ebi-a-GCST90016985	finn-b-J10_ARDS	Adult respiratory distress syndrome || id:finn-b-J10_ARDS	|| id:ebi-a-GCST90016985	Weighted mode	9	-0.233954	1.48589	0.878791	-3.14629	2.67839	0.791398	0.0430113	14.5616
ebi-a-GCST90016984	finn-b-J10_ARDS	Adult respiratory distress syndrome || id:finn-b-J10_ARDS	|| id:ebi-a-GCST90016984	MR Egger	8	3.81728	5.09487	0.482043	-6.16867	13.8032	45.4803	0.00209402	987793
ebi-a-GCST90016984	finn-b-J10_ARDS	Adult respiratory distress syndrome || id:finn-b-J10_ARDS	|| id:ebi-a-GCST90016984	Weighted median	8	0.0543957	0.82402	0.947368	-1.56068	1.66948	1.0559	0.209992	5.30938
ebi-a-GCST90016984	finn-b-J10_ARDS	Adult respiratory distress syndrome || id:finn-b-J10_ARDS	|| id:ebi-a-GCST90016984	Inverse variance weighted	8	0.372854	0.645447	0.563489	-0.892223	1.63793	1.45187	0.409744	5.14451
ebi-a-GCST90016984	finn-b-J10_ARDS	Adult respiratory distress syndrome || id:finn-b-J10_ARDS	|| id:ebi-a-GCST90016984	Simple mode	8	-0.0142739	1.29632	0.991522	-2.55506	2.52651	0.985827	0.0776878	12.5098
ebi-a-GCST90016984	finn-b-J10_ARDS	Adult respiratory distress syndrome || id:finn-b-J10_ARDS	|| id:ebi-a-GCST90016984	Weighted mode	8	-0.0873297	1.22124	0.944993	-2.48096	2.3063	0.916375	0.0836629	10.0372
ebi-a-GCST90016983	finn-b-J10_ARDS	Adult respiratory distress syndrome || id:finn-b-J10_ARDS	|| id:ebi-a-GCST90016983	MR Egger	11	0.994168	1.46637	0.514836	-1.87992	3.86825	2.70247	0.152603	47.8587
ebi-a-GCST90016983	finn-b-J10_ARDS	Adult respiratory distress syndrome || id:finn-b-J10_ARDS	|| id:ebi-a-GCST90016983	Weighted median	11	0.0431353	0.815122	0.957797	-1.5545	1.64077	1.04408	0.211294	5.15917
ebi-a-GCST90016983	finn-b-J10_ARDS	Adult respiratory distress syndrome || id:finn-b-J10_ARDS	|| id:ebi-a-GCST90016983	Inverse variance weighted	11	-0.484197	0.592467	0.413782	-1.64543	0.677038	0.616192	0.192929	1.96804
ebi-a-GCST90016983	finn-b-J10_ARDS	Adult respiratory distress syndrome || id:finn-b-J10_ARDS	|| id:ebi-a-GCST90016983	Simple mode	11	-0.171098	1.35035	0.901685	-2.81779	2.47559	0.842739	0.0597381	11.8887
ebi-a-GCST90016983	finn-b-J10_ARDS	Adult respiratory distress syndrome || id:finn-b-J10_ARDS	|| id:ebi-a-GCST90016983	Weighted mode	11	0.295309	1.24399	0.817148	-2.14291	2.73353	1.34354	0.117313	15.387
ebi-a-GCST90016982	finn-b-J10_ARDS	Adult respiratory distress syndrome || id:finn-b-J10_ARDS	|| id:ebi-a-GCST90016982	MR Egger	10	0.260311	1.61444	0.875902	-2.90399	3.42461	1.29733	0.0548042	30.7107
ebi-a-GCST90016982	finn-b-J10_ARDS	Adult respiratory distress syndrome || id:finn-b-J10_ARDS	|| id:ebi-a-GCST90016982	Weighted median	10	0.33804	0.548334	0.537574	-0.736694	1.41277	1.4022	0.478694	4.10734
ebi-a-GCST90016982	finn-b-J10_ARDS	Adult respiratory distress syndrome || id:finn-b-J10_ARDS	|| id:ebi-a-GCST90016982	Inverse variance weighted	10	0.284331	0.431572	0.510006	-0.561549	1.13021	1.32887	0.570325	3.09631
ebi-a-GCST90016982	finn-b-J10_ARDS	Adult respiratory distress syndrome || id:finn-b-J10_ARDS	|| id:ebi-a-GCST90016982	Simple mode	10	0.288867	0.918779	0.760381	-1.51194	2.08967	1.33491	0.220482	8.08228
ebi-a-GCST90016982	finn-b-J10_ARDS	Adult respiratory distress syndrome || id:finn-b-J10_ARDS	|| id:ebi-a-GCST90016982	Weighted mode	10	0.313251	0.875349	0.728698	-1.40243	2.02894	1.36787	0.245998	7.60598
ebi-a-GCST90016981	finn-b-J10_ARDS	Adult respiratory distress syndrome || id:finn-b-J10_ARDS	|| id:ebi-a-GCST90016981	MR Egger	9	0.737228	3.96844	0.857892	-7.04092	8.51538	2.09013	0.000875319	4990.93
ebi-a-GCST90016981	finn-b-J10_ARDS	Adult respiratory distress syndrome || id:finn-b-J10_ARDS	|| id:ebi-a-GCST90016981	Weighted median	9	-0.0339526	1.09037	0.975159	-2.17107	2.10316	0.966617	0.114056	8.19205
ebi-a-GCST90016981	finn-b-J10_ARDS	Adult respiratory distress syndrome || id:finn-b-J10_ARDS	|| id:ebi-a-GCST90016981	Inverse variance weighted	9	0.0357886	0.995038	0.971309	-1.91449	1.98606	1.03644	0.147418	7.28679
ebi-a-GCST90016981	finn-b-J10_ARDS	Adult respiratory distress syndrome || id:finn-b-J10_ARDS	|| id:ebi-a-GCST90016981	Simple mode	9	0.558474	1.79343	0.763457	-2.95665	4.0736	1.748	0.0519928	58.7681
ebi-a-GCST90016981	finn-b-J10_ARDS	Adult respiratory distress syndrome || id:finn-b-J10_ARDS	|| id:ebi-a-GCST90016981	Weighted mode	9	0.597822	1.80712	0.749283	-2.94413	4.13978	1.81815	0.0526476	62.7889
ebi-a-GCST90016980	finn-b-J10_ARDS	Adult respiratory distress syndrome || id:finn-b-J10_ARDS	|| id:ebi-a-GCST90016980	MR Egger	7	-0.526005	1.62943	0.759898	-3.71969	2.66768	0.590961	0.0242415	14.4065
ebi-a-GCST90016980	finn-b-J10_ARDS	Adult respiratory distress syndrome || id:finn-b-J10_ARDS	|| id:ebi-a-GCST90016980	Weighted median	7	0.522227	0.859147	0.543292	-1.1617	2.20615	1.68578	0.312953	9.08073
ebi-a-GCST90016980	finn-b-J10_ARDS	Adult respiratory distress syndrome || id:finn-b-J10_ARDS	|| id:ebi-a-GCST90016980	Inverse variance weighted	7	0.219106	0.633537	0.729458	-1.02263	1.46084	1.24496	0.359649	4.30957
ebi-a-GCST90016980	finn-b-J10_ARDS	Adult respiratory distress syndrome || id:finn-b-J10_ARDS	|| id:ebi-a-GCST90016980	Simple mode	7	0.549818	1.17639	0.656721	-1.7559	2.85554	1.73294	0.172751	17.3838
ebi-a-GCST90016980	finn-b-J10_ARDS	Adult respiratory distress syndrome || id:finn-b-J10_ARDS	|| id:ebi-a-GCST90016980	Weighted mode	7	0.549818	1.09795	0.63437	-1.60216	2.70179	1.73294	0.201461	14.9065
ebi-a-GCST90016979	finn-b-J10_ARDS	Adult respiratory distress syndrome || id:finn-b-J10_ARDS	|| id:ebi-a-GCST90016979	MR Egger	9	-1.9526	1.67615	0.282205	-5.23785	1.33265	0.141905	0.00531166	3.79109
ebi-a-GCST90016979	finn-b-J10_ARDS	Adult respiratory distress syndrome || id:finn-b-J10_ARDS	|| id:ebi-a-GCST90016979	Weighted median	9	0.306033	0.474061	0.518566	-0.623126	1.23519	1.35803	0.536265	3.43904
ebi-a-GCST90016979	finn-b-J10_ARDS	Adult respiratory distress syndrome || id:finn-b-J10_ARDS	|| id:ebi-a-GCST90016979	Inverse variance weighted	9	0.139473	0.356694	0.695785	-0.559647	0.838594	1.14967	0.571411	2.31311
ebi-a-GCST90016979	finn-b-J10_ARDS	Adult respiratory distress syndrome || id:finn-b-J10_ARDS	|| id:ebi-a-GCST90016979	Simple mode	9	0.889603	0.836219	0.318455	-0.749386	2.52859	2.43416	0.472657	12.5358
ebi-a-GCST90016979	finn-b-J10_ARDS	Adult respiratory distress syndrome || id:finn-b-J10_ARDS	|| id:ebi-a-GCST90016979	Weighted mode	9	0.926546	0.933265	0.349883	-0.902653	2.75575	2.52577	0.405492	15.7328
ebi-a-GCST90016978	finn-b-J10_ARDS	Adult respiratory distress syndrome || id:finn-b-J10_ARDS	|| id:ebi-a-GCST90016978	MR Egger	10	1.83797	2.15107	0.417709	-2.37813	6.05407	6.28379	0.0927241	425.844
ebi-a-GCST90016978	finn-b-J10_ARDS	Adult respiratory distress syndrome || id:finn-b-J10_ARDS	|| id:ebi-a-GCST90016978	Weighted median	10	1.04794	0.960834	0.275422	-0.83529	2.93118	2.85178	0.433749	18.7497
ebi-a-GCST90016978	finn-b-J10_ARDS	Adult respiratory distress syndrome || id:finn-b-J10_ARDS	|| id:ebi-a-GCST90016978	Inverse variance weighted	10	1.2796	0.692227	0.0645273	-0.07717	2.63636	3.59519	0.925732	13.9623
ebi-a-GCST90016978	finn-b-J10_ARDS	Adult respiratory distress syndrome || id:finn-b-J10_ARDS	|| id:ebi-a-GCST90016978	Simple mode	10	2.79206	1.71161	0.137274	-0.562688	6.14682	16.3147	0.569676	467.227
ebi-a-GCST90016978	finn-b-J10_ARDS	Adult respiratory distress syndrome || id:finn-b-J10_ARDS	|| id:ebi-a-GCST90016978	Weighted mode	10	0.131185	1.51225	0.932771	-2.83283	3.0952	1.14018	0.0588463	22.0916
ebi-a-GCST90016977	finn-b-J10_ARDS	Adult respiratory distress syndrome || id:finn-b-J10_ARDS	|| id:ebi-a-GCST90016977	MR Egger	4	-4.28131	6.14135	0.557857	-16.3184	7.75575	0.0138246	8.18516e-08	2334.95
ebi-a-GCST90016977	finn-b-J10_ARDS	Adult respiratory distress syndrome || id:finn-b-J10_ARDS	|| id:ebi-a-GCST90016977	Weighted median	4	0.210804	0.592708	0.722093	-0.950903	1.37251	1.23467	0.386392	3.94524
ebi-a-GCST90016977	finn-b-J10_ARDS	Adult respiratory distress syndrome || id:finn-b-J10_ARDS	|| id:ebi-a-GCST90016977	Inverse variance weighted	4	0.0269494	0.49052	0.956186	-0.93447	0.988369	1.02732	0.392794	2.68685
ebi-a-GCST90016977	finn-b-J10_ARDS	Adult respiratory distress syndrome || id:finn-b-J10_ARDS	|| id:ebi-a-GCST90016977	Simple mode	4	0.454447	0.808842	0.613461	-1.13088	2.03978	1.5753	0.322748	7.68889
ebi-a-GCST90016977	finn-b-J10_ARDS	Adult respiratory distress syndrome || id:finn-b-J10_ARDS	|| id:ebi-a-GCST90016977	Weighted mode	4	0.434332	0.758443	0.606977	-1.05222	1.92088	1.54393	0.349163	6.82697
ebi-a-GCST90016976	finn-b-J10_ARDS	Adult respiratory distress syndrome || id:finn-b-J10_ARDS	|| id:ebi-a-GCST90016976	MR Egger	11	-2.56653	2.51058	0.333336	-7.48727	2.3542	0.0768013	0.000560171	10.5297
ebi-a-GCST90016976	finn-b-J10_ARDS	Adult respiratory distress syndrome || id:finn-b-J10_ARDS	|| id:ebi-a-GCST90016976	Weighted median	11	0.355311	0.584066	0.542962	-0.789458	1.50008	1.42662	0.454091	4.48205
ebi-a-GCST90016976	finn-b-J10_ARDS	Adult respiratory distress syndrome || id:finn-b-J10_ARDS	|| id:ebi-a-GCST90016976	Inverse variance weighted	11	0.359872	0.492222	0.464708	-0.604883	1.32463	1.43315	0.546138	3.76078
ebi-a-GCST90016976	finn-b-J10_ARDS	Adult respiratory distress syndrome || id:finn-b-J10_ARDS	|| id:ebi-a-GCST90016976	Simple mode	11	0.603255	1.15674	0.613364	-1.66396	2.87048	1.82806	0.189387	17.6454
ebi-a-GCST90016976	finn-b-J10_ARDS	Adult respiratory distress syndrome || id:finn-b-J10_ARDS	|| id:ebi-a-GCST90016976	Weighted mode	11	0.420411	1.02152	0.689349	-1.58177	2.42259	1.52259	0.20561	11.2751
ebi-a-GCST90016975	finn-b-J10_ARDS	Adult respiratory distress syndrome || id:finn-b-J10_ARDS	|| id:ebi-a-GCST90016975	MR Egger	15	-0.86816	1.41224	0.549336	-3.63616	1.89983	0.419723	0.0263535	6.68479
ebi-a-GCST90016975	finn-b-J10_ARDS	Adult respiratory distress syndrome || id:finn-b-J10_ARDS	|| id:ebi-a-GCST90016975	Weighted median	15	-0.115087	0.376245	0.759693	-0.852528	0.622353	0.891288	0.426336	1.86331
ebi-a-GCST90016975	finn-b-J10_ARDS	Adult respiratory distress syndrome || id:finn-b-J10_ARDS	|| id:ebi-a-GCST90016975	Inverse variance weighted	15	-0.13627	0.319751	0.66998	-0.762983	0.490442	0.872607	0.466274	1.63304
ebi-a-GCST90016975	finn-b-J10_ARDS	Adult respiratory distress syndrome || id:finn-b-J10_ARDS	|| id:ebi-a-GCST90016975	Simple mode	15	-1.10598	0.833027	0.205531	-2.73871	0.52675	0.330886	0.0646535	1.69342
ebi-a-GCST90016975	finn-b-J10_ARDS	Adult respiratory distress syndrome || id:finn-b-J10_ARDS	|| id:ebi-a-GCST90016975	Weighted mode	15	-0.155947	0.639753	0.810951	-1.40986	1.09797	0.855604	0.244177	2.99807
ebi-a-GCST90016974	finn-b-J10_ARDS	Adult respiratory distress syndrome || id:finn-b-J10_ARDS	|| id:ebi-a-GCST90016974	MR Egger	13	-2.01117	1.81844	0.292336	-5.57531	1.55298	0.133833	0.0037903	4.72553
ebi-a-GCST90016974	finn-b-J10_ARDS	Adult respiratory distress syndrome || id:finn-b-J10_ARDS	|| id:ebi-a-GCST90016974	Weighted median	13	0.388196	0.688255	0.572734	-0.960784	1.73718	1.47432	0.382593	5.68128
ebi-a-GCST90016974	finn-b-J10_ARDS	Adult respiratory distress syndrome || id:finn-b-J10_ARDS	|| id:ebi-a-GCST90016974	Inverse variance weighted	13	0.0141669	0.511022	0.977883	-0.987436	1.01577	1.01427	0.372531	2.76149
ebi-a-GCST90016974	finn-b-J10_ARDS	Adult respiratory distress syndrome || id:finn-b-J10_ARDS	|| id:ebi-a-GCST90016974	Simple mode	13	0.446844	1.06243	0.681491	-1.63552	2.52921	1.56337	0.19485	12.5436
ebi-a-GCST90016974	finn-b-J10_ARDS	Adult respiratory distress syndrome || id:finn-b-J10_ARDS	|| id:ebi-a-GCST90016974	Weighted mode	13	0.423101	0.998895	0.679373	-1.53473	2.38094	1.52669	0.215513	10.815
ebi-a-GCST90016973	finn-b-J10_ARDS	Adult respiratory distress syndrome || id:finn-b-J10_ARDS	|| id:ebi-a-GCST90016973	MR Egger	8	-2.6732	1.31591	0.0884868	-5.25239	-0.094012	0.0690309	0.005235	0.910272
ebi-a-GCST90016973	finn-b-J10_ARDS	Adult respiratory distress syndrome || id:finn-b-J10_ARDS	|| id:ebi-a-GCST90016973	Weighted median	8	-0.912692	0.929323	0.326048	-2.73417	0.908781	0.401442	0.0649482	2.4813
ebi-a-GCST90016973	finn-b-J10_ARDS	Adult respiratory distress syndrome || id:finn-b-J10_ARDS	|| id:ebi-a-GCST90016973	Inverse variance weighted	8	-0.951229	0.727097	0.190786	-2.37634	0.47388	0.386266	0.09289	1.60621
ebi-a-GCST90016973	finn-b-J10_ARDS	Adult respiratory distress syndrome || id:finn-b-J10_ARDS	|| id:ebi-a-GCST90016973	Simple mode	8	0.787935	1.5786	0.632986	-2.30612	3.88199	2.19885	0.099647	48.5207
ebi-a-GCST90016973	finn-b-J10_ARDS	Adult respiratory distress syndrome || id:finn-b-J10_ARDS	|| id:ebi-a-GCST90016973	Weighted mode	8	-1.29741	1.25204	0.334559	-3.75141	1.1566	0.273239	0.0234845	3.1791
ebi-a-GCST90016972	finn-b-J10_ARDS	Adult respiratory distress syndrome || id:finn-b-J10_ARDS	|| id:ebi-a-GCST90016972	Inverse variance weighted	2	-1.88176	2.96953	0.526284	-7.70204	3.93852	0.152322	0.000451905	51.3428
ebi-a-GCST90016971	finn-b-J10_ARDS	Adult respiratory distress syndrome || id:finn-b-J10_ARDS	|| id:ebi-a-GCST90016971	MR Egger	13	-3.98783	2.70565	0.168545	-9.2909	1.31525	0.01854	9.22597e-05	3.72569
ebi-a-GCST90016971	finn-b-J10_ARDS	Adult respiratory distress syndrome || id:finn-b-J10_ARDS	|| id:ebi-a-GCST90016971	Weighted median	13	-1.14048	0.76866	0.137881	-2.64706	0.36609	0.319664	0.0708594	1.44208
ebi-a-GCST90016971	finn-b-J10_ARDS	Adult respiratory distress syndrome || id:finn-b-J10_ARDS	|| id:ebi-a-GCST90016971	Inverse variance weighted	13	-0.912481	0.549645	0.096889	-1.98979	0.164824	0.401527	0.136725	1.17919
ebi-a-GCST90016971	finn-b-J10_ARDS	Adult respiratory distress syndrome || id:finn-b-J10_ARDS	|| id:ebi-a-GCST90016971	Simple mode	13	-1.178	1.30004	0.382704	-3.72608	1.37008	0.307894	0.0240871	3.93568
ebi-a-GCST90016971	finn-b-J10_ARDS	Adult respiratory distress syndrome || id:finn-b-J10_ARDS	|| id:ebi-a-GCST90016971	Weighted mode	13	-1.11354	1.33528	0.420606	-3.73069	1.50361	0.328394	0.0239762	4.49789
ebi-a-GCST90016970	finn-b-J10_ARDS	Adult respiratory distress syndrome || id:finn-b-J10_ARDS	|| id:ebi-a-GCST90016970	MR Egger	13	-1.59809	1.196	0.208467	-3.94225	0.746062	0.202282	0.0194045	2.10868
ebi-a-GCST90016970	finn-b-J10_ARDS	Adult respiratory distress syndrome || id:finn-b-J10_ARDS	|| id:ebi-a-GCST90016970	Weighted median	13	-1.06145	0.674982	0.115819	-2.38442	0.261511	0.345953	0.0921427	1.29889
ebi-a-GCST90016970	finn-b-J10_ARDS	Adult respiratory distress syndrome || id:finn-b-J10_ARDS	|| id:ebi-a-GCST90016970	Inverse variance weighted	13	-0.823091	0.470799	0.0804148	-1.74586	0.0996757	0.439072	0.174495	1.10481
ebi-a-GCST90016970	finn-b-J10_ARDS	Adult respiratory distress syndrome || id:finn-b-J10_ARDS	|| id:ebi-a-GCST90016970	Simple mode	13	-1.3504	1.13712	0.257982	-3.57916	0.878357	0.259136	0.027899	2.40694
ebi-a-GCST90016970	finn-b-J10_ARDS	Adult respiratory distress syndrome || id:finn-b-J10_ARDS	|| id:ebi-a-GCST90016970	Weighted mode	13	-1.25227	0.827746	0.156196	-2.87465	0.370114	0.285856	0.056436	1.4479
ebi-a-GCST90016969	finn-b-J10_ARDS	Adult respiratory distress syndrome || id:finn-b-J10_ARDS	|| id:ebi-a-GCST90016969	MR Egger	13	6.39669	2.24724	0.0158968	1.99211	10.8013	599.856	7.33098	49083.1
ebi-a-GCST90016969	finn-b-J10_ARDS	Adult respiratory distress syndrome || id:finn-b-J10_ARDS	|| id:ebi-a-GCST90016969	Weighted median	13	-0.322505	0.796637	0.6856	-1.88391	1.2389	0.724332	0.151994	3.45183
ebi-a-GCST90016969	finn-b-J10_ARDS	Adult respiratory distress syndrome || id:finn-b-J10_ARDS	|| id:ebi-a-GCST90016969	Inverse variance weighted	13	-0.0552318	0.631018	0.930252	-1.29203	1.18156	0.946266	0.274713	3.25947
ebi-a-GCST90016969	finn-b-J10_ARDS	Adult respiratory distress syndrome || id:finn-b-J10_ARDS	|| id:ebi-a-GCST90016969	Simple mode	13	-0.729864	1.38586	0.608033	-3.44615	1.98642	0.481974	0.0318682	7.28937
ebi-a-GCST90016969	finn-b-J10_ARDS	Adult respiratory distress syndrome || id:finn-b-J10_ARDS	|| id:ebi-a-GCST90016969	Weighted mode	13	-0.144984	1.31653	0.91413	-2.72539	2.43542	0.865036	0.0655207	11.4206
ebi-a-GCST90016968	finn-b-J10_ARDS	Adult respiratory distress syndrome || id:finn-b-J10_ARDS	|| id:ebi-a-GCST90016968	MR Egger	9	3.70392	4.92032	0.476131	-5.93992	13.3478	40.6061	0.00263225	626405
ebi-a-GCST90016968	finn-b-J10_ARDS	Adult respiratory distress syndrome || id:finn-b-J10_ARDS	|| id:ebi-a-GCST90016968	Weighted median	9	-1.51877	0.978452	0.12061	-3.43654	0.398997	0.218981	0.032176	1.49033
ebi-a-GCST90016968	finn-b-J10_ARDS	Adult respiratory distress syndrome || id:finn-b-J10_ARDS	|| id:ebi-a-GCST90016968	Inverse variance weighted	9	-1.02273	0.94495	0.279116	-2.87483	0.829376	0.359613	0.0564258	2.29189
ebi-a-GCST90016968	finn-b-J10_ARDS	Adult respiratory distress syndrome || id:finn-b-J10_ARDS	|| id:ebi-a-GCST90016968	Simple mode	9	-1.25305	1.40975	0.40002	-4.01616	1.51005	0.285631	0.0180221	4.52696
ebi-a-GCST90016968	finn-b-J10_ARDS	Adult respiratory distress syndrome || id:finn-b-J10_ARDS	|| id:ebi-a-GCST90016968	Weighted mode	9	-1.25305	1.43713	0.408661	-4.06984	1.56373	0.285631	0.0170802	4.77661
ebi-a-GCST90016967	finn-b-J10_ARDS	Adult respiratory distress syndrome || id:finn-b-J10_ARDS	|| id:ebi-a-GCST90016967	MR Egger	13	-0.0418558	1.86811	0.982526	-3.70336	3.61965	0.959008	0.0246406	37.3244
ebi-a-GCST90016967	finn-b-J10_ARDS	Adult respiratory distress syndrome || id:finn-b-J10_ARDS	|| id:ebi-a-GCST90016967	Weighted median	13	0.823014	0.812178	0.310897	-0.768856	2.41488	2.27735	0.463543	11.1885
ebi-a-GCST90016967	finn-b-J10_ARDS	Adult respiratory distress syndrome || id:finn-b-J10_ARDS	|| id:ebi-a-GCST90016967	Inverse variance weighted	13	0.496572	0.615373	0.419698	-0.70956	1.7027	1.64308	0.491861	5.48877
ebi-a-GCST90016967	finn-b-J10_ARDS	Adult respiratory distress syndrome || id:finn-b-J10_ARDS	|| id:ebi-a-GCST90016967	Simple mode	13	1.82554	1.19038	0.151064	-0.507596	4.15868	6.20616	0.601941	63.987
ebi-a-GCST90016967	finn-b-J10_ARDS	Adult respiratory distress syndrome || id:finn-b-J10_ARDS	|| id:ebi-a-GCST90016967	Weighted mode	13	1.77224	1.26442	0.186359	-0.70602	4.2505	5.88401	0.493605	70.1403
ebi-a-GCST90016966	finn-b-J10_ARDS	Adult respiratory distress syndrome || id:finn-b-J10_ARDS	|| id:ebi-a-GCST90016966	MR Egger	13	1.98852	2.24454	0.394605	-2.41076	6.38781	7.30474	0.0897466	594.555
ebi-a-GCST90016966	finn-b-J10_ARDS	Adult respiratory distress syndrome || id:finn-b-J10_ARDS	|| id:ebi-a-GCST90016966	Weighted median	13	0.708401	0.813078	0.383613	-0.885233	2.30203	2.03074	0.412618	9.9945
ebi-a-GCST90016966	finn-b-J10_ARDS	Adult respiratory distress syndrome || id:finn-b-J10_ARDS	|| id:ebi-a-GCST90016966	Inverse variance weighted	13	0.405163	0.617411	0.511677	-0.804964	1.61529	1.49955	0.447104	5.02934
ebi-a-GCST90016966	finn-b-J10_ARDS	Adult respiratory distress syndrome || id:finn-b-J10_ARDS	|| id:ebi-a-GCST90016966	Simple mode	13	1.1094	1.27543	0.401462	-1.39045	3.60925	3.03253	0.248964	36.9382
ebi-a-GCST90016966	finn-b-J10_ARDS	Adult respiratory distress syndrome || id:finn-b-J10_ARDS	|| id:ebi-a-GCST90016966	Weighted mode	13	1.08145	1.25253	0.404838	-1.37351	3.5364	2.94894	0.253218	34.3431
ebi-a-GCST90016965	finn-b-J10_ARDS	Adult respiratory distress syndrome || id:finn-b-J10_ARDS	|| id:ebi-a-GCST90016965	MR Egger	11	-1.27821	1.98996	0.536676	-5.17854	2.62212	0.278535	0.00563624	13.7648
ebi-a-GCST90016965	finn-b-J10_ARDS	Adult respiratory distress syndrome || id:finn-b-J10_ARDS	|| id:ebi-a-GCST90016965	Weighted median	11	-0.257812	0.484436	0.594594	-1.20731	0.691682	0.772741	0.299002	1.99707
ebi-a-GCST90016965	finn-b-J10_ARDS	Adult respiratory distress syndrome || id:finn-b-J10_ARDS	|| id:ebi-a-GCST90016965	Inverse variance weighted	11	-0.178378	0.365531	0.625552	-0.89482	0.538063	0.836626	0.408681	1.71269
ebi-a-GCST90016965	finn-b-J10_ARDS	Adult respiratory distress syndrome || id:finn-b-J10_ARDS	|| id:ebi-a-GCST90016965	Simple mode	11	-0.629999	0.733802	0.4107	-2.06825	0.808253	0.532592	0.126407	2.24398
ebi-a-GCST90016965	finn-b-J10_ARDS	Adult respiratory distress syndrome || id:finn-b-J10_ARDS	|| id:ebi-a-GCST90016965	Weighted mode	11	-0.594588	0.757039	0.450419	-2.07839	0.889209	0.55179	0.125132	2.4332
ebi-a-GCST90016964	finn-b-J10_ARDS	Adult respiratory distress syndrome || id:finn-b-J10_ARDS	|| id:ebi-a-GCST90016964	MR Egger	6	-0.806418	3.50535	0.829336	-7.67691	6.06408	0.446455	0.000463404	430.125
ebi-a-GCST90016964	finn-b-J10_ARDS	Adult respiratory distress syndrome || id:finn-b-J10_ARDS	|| id:ebi-a-GCST90016964	Weighted median	6	-0.1282	0.478725	0.788858	-1.0665	0.8101	0.879678	0.344211	2.24813
ebi-a-GCST90016964	finn-b-J10_ARDS	Adult respiratory distress syndrome || id:finn-b-J10_ARDS	|| id:ebi-a-GCST90016964	Inverse variance weighted	6	-0.0500133	0.376003	0.894183	-0.786978	0.686952	0.951217	0.455218	1.98765
ebi-a-GCST90016964	finn-b-J10_ARDS	Adult respiratory distress syndrome || id:finn-b-J10_ARDS	|| id:ebi-a-GCST90016964	Simple mode	6	-0.266979	0.693843	0.716221	-1.62691	1.09295	0.765689	0.196536	2.98307
ebi-a-GCST90016964	finn-b-J10_ARDS	Adult respiratory distress syndrome || id:finn-b-J10_ARDS	|| id:ebi-a-GCST90016964	Weighted mode	6	-0.266979	0.688995	0.714339	-1.61741	1.08345	0.765689	0.198412	2.95486
ebi-a-GCST90016963	finn-b-J10_ARDS	Adult respiratory distress syndrome || id:finn-b-J10_ARDS	|| id:ebi-a-GCST90016963	MR Egger	8	-0.852192	2.20554	0.71254	-5.17504	3.47066	0.426479	0.00565598	32.1579
ebi-a-GCST90016963	finn-b-J10_ARDS	Adult respiratory distress syndrome || id:finn-b-J10_ARDS	|| id:ebi-a-GCST90016963	Weighted median	8	0.0884203	0.455365	0.846039	-0.804095	0.980936	1.09245	0.447493	2.66695
ebi-a-GCST90016963	finn-b-J10_ARDS	Adult respiratory distress syndrome || id:finn-b-J10_ARDS	|| id:ebi-a-GCST90016963	Inverse variance weighted	8	-0.0753924	0.324326	0.816182	-0.711071	0.560286	0.92738	0.491118	1.75117
ebi-a-GCST90016963	finn-b-J10_ARDS	Adult respiratory distress syndrome || id:finn-b-J10_ARDS	|| id:ebi-a-GCST90016963	Simple mode	8	0.273219	0.694258	0.705632	-1.08753	1.63397	1.31419	0.337049	5.12415
ebi-a-GCST90016963	finn-b-J10_ARDS	Adult respiratory distress syndrome || id:finn-b-J10_ARDS	|| id:ebi-a-GCST90016963	Weighted mode	8	0.377111	0.640408	0.574457	-0.878089	1.63231	1.45807	0.415576	5.11568
ebi-a-GCST90016962	finn-b-J10_ARDS	Adult respiratory distress syndrome || id:finn-b-J10_ARDS	|| id:ebi-a-GCST90016962	MR Egger	13	2.17205	3.54961	0.553032	-4.78518	9.12928	8.77629	0.00835264	9221.42
ebi-a-GCST90016962	finn-b-J10_ARDS	Adult respiratory distress syndrome || id:finn-b-J10_ARDS	|| id:ebi-a-GCST90016962	Weighted median	13	0.41608	0.939445	0.657838	-1.42523	2.25739	1.51601	0.240452	9.55814
ebi-a-GCST90016962	finn-b-J10_ARDS	Adult respiratory distress syndrome || id:finn-b-J10_ARDS	|| id:ebi-a-GCST90016962	Inverse variance weighted	13	0.405387	0.712369	0.569309	-0.990856	1.80163	1.49988	0.371259	6.05952
ebi-a-GCST90016962	finn-b-J10_ARDS	Adult respiratory distress syndrome || id:finn-b-J10_ARDS	|| id:ebi-a-GCST90016962	Simple mode	13	0.927575	1.74064	0.603837	-2.48408	4.33924	2.52837	0.0834019	76.6489
ebi-a-GCST90016962	finn-b-J10_ARDS	Adult respiratory distress syndrome || id:finn-b-J10_ARDS	|| id:ebi-a-GCST90016962	Weighted mode	13	-0.592707	1.69368	0.73244	-3.91232	2.72691	0.552829	0.0199941	15.2855
ebi-a-GCST90016961	finn-b-J10_ARDS	Adult respiratory distress syndrome || id:finn-b-J10_ARDS	|| id:ebi-a-GCST90016961	MR Egger	11	1.0031	1.82931	0.596791	-2.58235	4.58855	2.72671	0.0755959	98.3513
ebi-a-GCST90016961	finn-b-J10_ARDS	Adult respiratory distress syndrome || id:finn-b-J10_ARDS	|| id:ebi-a-GCST90016961	Weighted median	11	-0.207214	0.716623	0.772464	-1.6118	1.19737	0.812846	0.199529	3.31139
ebi-a-GCST90016961	finn-b-J10_ARDS	Adult respiratory distress syndrome || id:finn-b-J10_ARDS	|| id:ebi-a-GCST90016961	Inverse variance weighted	11	-0.392579	0.537855	0.465453	-1.44677	0.661616	0.675313	0.235328	1.93792
ebi-a-GCST90016961	finn-b-J10_ARDS	Adult respiratory distress syndrome || id:finn-b-J10_ARDS	|| id:ebi-a-GCST90016961	Simple mode	11	-0.116197	1.07834	0.916321	-2.22974	1.99735	0.8903	0.107556	7.3695
ebi-a-GCST90016961	finn-b-J10_ARDS	Adult respiratory distress syndrome || id:finn-b-J10_ARDS	|| id:ebi-a-GCST90016961	Weighted mode	11	-0.067476	0.939251	0.944146	-1.90841	1.77346	0.93475	0.148316	5.89117
ebi-a-GCST90016960	finn-b-J10_ARDS	Adult respiratory distress syndrome || id:finn-b-J10_ARDS	|| id:ebi-a-GCST90016960	MR Egger	8	-5.10906	2.46754	0.0838286	-9.94544	-0.272681	0.00604176	4.79459e-05	0.761335
ebi-a-GCST90016960	finn-b-J10_ARDS	Adult respiratory distress syndrome || id:finn-b-J10_ARDS	|| id:ebi-a-GCST90016960	Weighted median	8	-0.263209	0.777174	0.734855	-1.78647	1.26005	0.768581	0.16755	3.52561
ebi-a-GCST90016960	finn-b-J10_ARDS	Adult respiratory distress syndrome || id:finn-b-J10_ARDS	|| id:ebi-a-GCST90016960	Inverse variance weighted	8	0.00229729	0.589829	0.996892	-1.15377	1.15836	1.0023	0.315446	3.18472
ebi-a-GCST90016960	finn-b-J10_ARDS	Adult respiratory distress syndrome || id:finn-b-J10_ARDS	|| id:ebi-a-GCST90016960	Simple mode	8	-1.13497	1.41065	0.447524	-3.89985	1.6299	0.32143	0.020245	5.10335
ebi-a-GCST90016960	finn-b-J10_ARDS	Adult respiratory distress syndrome || id:finn-b-J10_ARDS	|| id:ebi-a-GCST90016960	Weighted mode	8	-1.07568	1.37063	0.458299	-3.76213	1.61076	0.341064	0.0232343	5.0066
ebi-a-GCST90016959	finn-b-J10_ARDS	Adult respiratory distress syndrome || id:finn-b-J10_ARDS	|| id:ebi-a-GCST90016959	MR Egger	7	0.0250053	1.25528	0.984878	-2.43535	2.48536	1.02532	0.087567	12.0055
ebi-a-GCST90016959	finn-b-J10_ARDS	Adult respiratory distress syndrome || id:finn-b-J10_ARDS	|| id:ebi-a-GCST90016959	Weighted median	7	-0.0379337	0.671742	0.954967	-1.35455	1.27868	0.962777	0.258064	3.5919
ebi-a-GCST90016959	finn-b-J10_ARDS	Adult respiratory distress syndrome || id:finn-b-J10_ARDS	|| id:ebi-a-GCST90016959	Inverse variance weighted	7	0.192676	0.514406	0.707988	-0.815561	1.20091	1.21249	0.442391	3.32315
ebi-a-GCST90016959	finn-b-J10_ARDS	Adult respiratory distress syndrome || id:finn-b-J10_ARDS	|| id:ebi-a-GCST90016959	Simple mode	7	-0.0277853	0.937095	0.977308	-1.86449	1.80892	0.972597	0.154975	6.10386
ebi-a-GCST90016959	finn-b-J10_ARDS	Adult respiratory distress syndrome || id:finn-b-J10_ARDS	|| id:ebi-a-GCST90016959	Weighted mode	7	-0.0614405	0.779592	0.939746	-1.58944	1.46656	0.940409	0.20404	4.3343
ebi-a-GCST90016958	finn-b-J10_ARDS	Adult respiratory distress syndrome || id:finn-b-J10_ARDS	|| id:ebi-a-GCST90016958	MR Egger	12	0.449846	1.37702	0.750644	-2.24911	3.1488	1.56807	0.105493	23.3081
ebi-a-GCST90016958	finn-b-J10_ARDS	Adult respiratory distress syndrome || id:finn-b-J10_ARDS	|| id:ebi-a-GCST90016958	Weighted median	12	0.142563	0.402159	0.722969	-0.645669	0.930795	1.15323	0.524312	2.53652
ebi-a-GCST90016958	finn-b-J10_ARDS	Adult respiratory distress syndrome || id:finn-b-J10_ARDS	|| id:ebi-a-GCST90016958	Inverse variance weighted	12	0.38344	0.289183	0.184859	-0.183358	0.950238	1.46732	0.83247	2.58633
ebi-a-GCST90016958	finn-b-J10_ARDS	Adult respiratory distress syndrome || id:finn-b-J10_ARDS	|| id:ebi-a-GCST90016958	Simple mode	12	0.0851503	0.685472	0.903381	-1.25838	1.42868	1.08888	0.284115	4.17317
ebi-a-GCST90016958	finn-b-J10_ARDS	Adult respiratory distress syndrome || id:finn-b-J10_ARDS	|| id:ebi-a-GCST90016958	Weighted mode	12	0.0974471	0.639026	0.881559	-1.15504	1.34994	1.10235	0.315044	3.85719
ebi-a-GCST90016957	finn-b-J10_ARDS	Adult respiratory distress syndrome || id:finn-b-J10_ARDS	|| id:ebi-a-GCST90016957	MR Egger	11	1.01261	1.82976	0.593459	-2.57371	4.59894	2.75279	0.0762521	99.3789
ebi-a-GCST90016957	finn-b-J10_ARDS	Adult respiratory distress syndrome || id:finn-b-J10_ARDS	|| id:ebi-a-GCST90016957	Weighted median	11	-0.204957	0.732794	0.779713	-1.64123	1.23132	0.814682	0.193741	3.42575
ebi-a-GCST90016957	finn-b-J10_ARDS	Adult respiratory distress syndrome || id:finn-b-J10_ARDS	|| id:ebi-a-GCST90016957	Inverse variance weighted	11	-0.391942	0.538106	0.466386	-1.44663	0.662747	0.675744	0.235362	1.94011
ebi-a-GCST90016957	finn-b-J10_ARDS	Adult respiratory distress syndrome || id:finn-b-J10_ARDS	|| id:ebi-a-GCST90016957	Simple mode	11	-0.118932	1.08109	0.914577	-2.23787	2	0.887868	0.106686	7.38908
ebi-a-GCST90016957	finn-b-J10_ARDS	Adult respiratory distress syndrome || id:finn-b-J10_ARDS	|| id:ebi-a-GCST90016957	Weighted mode	11	-0.0701354	1.05377	0.948247	-2.13553	1.99526	0.932268	0.118182	7.35413
ebi-a-GCST90016956	finn-b-J10_ARDS	Adult respiratory distress syndrome || id:finn-b-J10_ARDS	|| id:ebi-a-GCST90016956	MR Egger	19	-0.628691	0.859702	0.474562	-2.31371	1.05632	0.533289	0.098894	2.87578
ebi-a-GCST90016956	finn-b-J10_ARDS	Adult respiratory distress syndrome || id:finn-b-J10_ARDS	|| id:ebi-a-GCST90016956	Weighted median	19	-0.342818	0.579799	0.554339	-1.47922	0.793588	0.709768	0.227815	2.21132
ebi-a-GCST90016956	finn-b-J10_ARDS	Adult respiratory distress syndrome || id:finn-b-J10_ARDS	|| id:ebi-a-GCST90016956	Inverse variance weighted	19	-0.118145	0.424828	0.780934	-0.950807	0.714517	0.888567	0.386429	2.0432
ebi-a-GCST90016956	finn-b-J10_ARDS	Adult respiratory distress syndrome || id:finn-b-J10_ARDS	|| id:ebi-a-GCST90016956	Simple mode	19	-0.512836	1.0315	0.625085	-2.53458	1.50891	0.598795	0.0792947	4.52181
ebi-a-GCST90016956	finn-b-J10_ARDS	Adult respiratory distress syndrome || id:finn-b-J10_ARDS	|| id:ebi-a-GCST90016956	Weighted mode	19	-0.550289	0.790223	0.49509	-2.09913	0.998547	0.576783	0.122564	2.71433
ebi-a-GCST90016955	finn-b-J10_ARDS	Adult respiratory distress syndrome || id:finn-b-J10_ARDS	|| id:ebi-a-GCST90016955	MR Egger	13	2.23397	1.37632	0.132842	-0.463615	4.93155	9.33684	0.629006	138.594
ebi-a-GCST90016955	finn-b-J10_ARDS	Adult respiratory distress syndrome || id:finn-b-J10_ARDS	|| id:ebi-a-GCST90016955	Weighted median	13	-0.339708	0.456055	0.456342	-1.23358	0.55416	0.711978	0.291249	1.74048
ebi-a-GCST90016955	finn-b-J10_ARDS	Adult respiratory distress syndrome || id:finn-b-J10_ARDS	|| id:ebi-a-GCST90016955	Inverse variance weighted	13	0.0960238	0.322598	0.765964	-0.536268	0.728316	1.10079	0.584927	2.07159
ebi-a-GCST90016955	finn-b-J10_ARDS	Adult respiratory distress syndrome || id:finn-b-J10_ARDS	|| id:ebi-a-GCST90016955	Simple mode	13	-0.426067	0.78104	0.595396	-1.9569	1.10477	0.653073	0.141295	3.01853
ebi-a-GCST90016955	finn-b-J10_ARDS	Adult respiratory distress syndrome || id:finn-b-J10_ARDS	|| id:ebi-a-GCST90016955	Weighted mode	13	-0.417077	0.754245	0.590434	-1.8954	1.06124	0.65897	0.150259	2.88996
ebi-a-GCST90016954	finn-b-J10_ARDS	Adult respiratory distress syndrome || id:finn-b-J10_ARDS	|| id:ebi-a-GCST90016954	MR Egger	13	0.782475	1.5839	0.63101	-2.32197	3.88692	2.18688	0.0980801	48.7605
ebi-a-GCST90016954	finn-b-J10_ARDS	Adult respiratory distress syndrome || id:finn-b-J10_ARDS	|| id:ebi-a-GCST90016954	Weighted median	13	0.512081	0.648532	0.429761	-0.759042	1.7832	1.66876	0.468115	5.94888
ebi-a-GCST90016954	finn-b-J10_ARDS	Adult respiratory distress syndrome || id:finn-b-J10_ARDS	|| id:ebi-a-GCST90016954	Inverse variance weighted	13	0.18388	0.482769	0.703288	-0.762348	1.13011	1.20187	0.46657	3.09599
ebi-a-GCST90016954	finn-b-J10_ARDS	Adult respiratory distress syndrome || id:finn-b-J10_ARDS	|| id:ebi-a-GCST90016954	Simple mode	13	0.742038	1.06417	0.498908	-1.34374	2.82782	2.10021	0.260867	16.9085
ebi-a-GCST90016954	finn-b-J10_ARDS	Adult respiratory distress syndrome || id:finn-b-J10_ARDS	|| id:ebi-a-GCST90016954	Weighted mode	13	0.718052	1.10229	0.527056	-1.44244	2.87855	2.05043	0.23635	17.7884
ebi-a-GCST90016953	finn-b-J10_ARDS	Adult respiratory distress syndrome || id:finn-b-J10_ARDS	|| id:ebi-a-GCST90016953	MR Egger	9	-0.174841	1.27732	0.894979	-2.67839	2.32871	0.839591	0.0686734	10.2647
ebi-a-GCST90016953	finn-b-J10_ARDS	Adult respiratory distress syndrome || id:finn-b-J10_ARDS	|| id:ebi-a-GCST90016953	Weighted median	9	0.182881	0.57123	0.748852	-0.936729	1.30249	1.20067	0.391908	3.67845
ebi-a-GCST90016953	finn-b-J10_ARDS	Adult respiratory distress syndrome || id:finn-b-J10_ARDS	|| id:ebi-a-GCST90016953	Inverse variance weighted	9	-0.0962618	0.42765	0.821906	-0.934457	0.741933	0.908226	0.392799	2.09999
ebi-a-GCST90016953	finn-b-J10_ARDS	Adult respiratory distress syndrome || id:finn-b-J10_ARDS	|| id:ebi-a-GCST90016953	Simple mode	9	0.372031	0.840666	0.669817	-1.27567	2.01974	1.45068	0.279243	7.53634
ebi-a-GCST90016953	finn-b-J10_ARDS	Adult respiratory distress syndrome || id:finn-b-J10_ARDS	|| id:ebi-a-GCST90016953	Weighted mode	9	0.343158	0.80434	0.680895	-1.23335	1.91966	1.40939	0.291315	6.81867
ebi-a-GCST90016952	finn-b-J10_ARDS	Adult respiratory distress syndrome || id:finn-b-J10_ARDS	|| id:ebi-a-GCST90016952	MR Egger	13	1.99043	3.00346	0.521158	-3.89635	7.87721	7.31871	0.020316	2636.52
ebi-a-GCST90016952	finn-b-J10_ARDS	Adult respiratory distress syndrome || id:finn-b-J10_ARDS	|| id:ebi-a-GCST90016952	Weighted median	13	-0.34534	0.86928	0.691167	-2.04913	1.35845	0.70798	0.128847	3.89015
ebi-a-GCST90016952	finn-b-J10_ARDS	Adult respiratory distress syndrome || id:finn-b-J10_ARDS	|| id:ebi-a-GCST90016952	Inverse variance weighted	13	0.584755	0.721971	0.417973	-0.830308	1.99982	1.79455	0.435915	7.38771
ebi-a-GCST90016952	finn-b-J10_ARDS	Adult respiratory distress syndrome || id:finn-b-J10_ARDS	|| id:ebi-a-GCST90016952	Simple mode	13	-0.869824	1.75155	0.628441	-4.30285	2.56321	0.419025	0.0135299	12.9774
ebi-a-GCST90016952	finn-b-J10_ARDS	Adult respiratory distress syndrome || id:finn-b-J10_ARDS	|| id:ebi-a-GCST90016952	Weighted mode	13	-0.938113	1.61659	0.572447	-4.10664	2.23041	0.391365	0.0164631	9.30368
ebi-a-GCST90016951	finn-b-J10_ARDS	Adult respiratory distress syndrome || id:finn-b-J10_ARDS	|| id:ebi-a-GCST90016951	MR Egger	9	0.176926	1.45317	0.906517	-2.67129	3.02514	1.19354	0.069163	20.5969
ebi-a-GCST90016951	finn-b-J10_ARDS	Adult respiratory distress syndrome || id:finn-b-J10_ARDS	|| id:ebi-a-GCST90016951	Weighted median	9	-0.260584	0.808641	0.747264	-1.84552	1.32435	0.770602	0.157943	3.75975
ebi-a-GCST90016951	finn-b-J10_ARDS	Adult respiratory distress syndrome || id:finn-b-J10_ARDS	|| id:ebi-a-GCST90016951	Inverse variance weighted	9	-0.400122	0.641737	0.532958	-1.65793	0.857683	0.670239	0.190534	2.35769
ebi-a-GCST90016951	finn-b-J10_ARDS	Adult respiratory distress syndrome || id:finn-b-J10_ARDS	|| id:ebi-a-GCST90016951	Simple mode	9	-0.380177	1.17326	0.754222	-2.67978	1.91942	0.683741	0.0685785	6.81702
ebi-a-GCST90016951	finn-b-J10_ARDS	Adult respiratory distress syndrome || id:finn-b-J10_ARDS	|| id:ebi-a-GCST90016951	Weighted mode	9	-0.15569	1.12343	0.893204	-2.35762	2.04624	0.855824	0.0946455	7.73872
ebi-a-GCST90016950	finn-b-J10_ARDS	Adult respiratory distress syndrome || id:finn-b-J10_ARDS	|| id:ebi-a-GCST90016950	MR Egger	17	0.738229	2.01472	0.71917	-3.21061	4.68707	2.09223	0.0403319	108.535
ebi-a-GCST90016950	finn-b-J10_ARDS	Adult respiratory distress syndrome || id:finn-b-J10_ARDS	|| id:ebi-a-GCST90016950	Weighted median	17	1.29213	0.778818	0.0970962	-0.234349	2.81862	3.64055	0.791086	16.7537
ebi-a-GCST90016950	finn-b-J10_ARDS	Adult respiratory distress syndrome || id:finn-b-J10_ARDS	|| id:ebi-a-GCST90016950	Inverse variance weighted	17	0.874082	0.627652	0.163734	-0.356116	2.10428	2.39668	0.700391	8.2012
ebi-a-GCST90016950	finn-b-J10_ARDS	Adult respiratory distress syndrome || id:finn-b-J10_ARDS	|| id:ebi-a-GCST90016950	Simple mode	17	1.42222	1.50371	0.35831	-1.52504	4.36949	4.14633	0.217612	79.0031
ebi-a-GCST90016950	finn-b-J10_ARDS	Adult respiratory distress syndrome || id:finn-b-J10_ARDS	|| id:ebi-a-GCST90016950	Weighted mode	17	1.38978	1.47106	0.35884	-1.49351	4.27306	4.01395	0.224583	71.741
ebi-a-GCST90016949	finn-b-J10_ARDS	Adult respiratory distress syndrome || id:finn-b-J10_ARDS	|| id:ebi-a-GCST90016949	MR Egger	15	-0.829618	1.82944	0.657679	-4.41532	2.75608	0.436216	0.0120907	15.738
ebi-a-GCST90016949	finn-b-J10_ARDS	Adult respiratory distress syndrome || id:finn-b-J10_ARDS	|| id:ebi-a-GCST90016949	Weighted median	15	-0.421214	0.542485	0.437482	-1.48448	0.642057	0.65625	0.226619	1.90039
ebi-a-GCST90016949	finn-b-J10_ARDS	Adult respiratory distress syndrome || id:finn-b-J10_ARDS	|| id:ebi-a-GCST90016949	Inverse variance weighted	15	-0.247932	0.416162	0.551337	-1.06361	0.567746	0.780413	0.345208	1.76429
ebi-a-GCST90016949	finn-b-J10_ARDS	Adult respiratory distress syndrome || id:finn-b-J10_ARDS	|| id:ebi-a-GCST90016949	Simple mode	15	-0.526799	0.936597	0.582697	-2.36253	1.30893	0.590492	0.0941819	3.70221
ebi-a-GCST90016949	finn-b-J10_ARDS	Adult respiratory distress syndrome || id:finn-b-J10_ARDS	|| id:ebi-a-GCST90016949	Weighted mode	15	-0.292007	0.779426	0.713539	-1.81968	1.23567	0.746763	0.162077	3.44068
ebi-a-GCST90016948	finn-b-J10_ARDS	Adult respiratory distress syndrome || id:finn-b-J10_ARDS	|| id:ebi-a-GCST90016948	MR Egger	16	2.66063	1.81478	0.164722	-0.89633	6.21759	14.3053	0.408064	501.495
ebi-a-GCST90016948	finn-b-J10_ARDS	Adult respiratory distress syndrome || id:finn-b-J10_ARDS	|| id:ebi-a-GCST90016948	Weighted median	16	0.316187	0.682699	0.643262	-1.0219	1.65428	1.37189	0.35991	5.22929
ebi-a-GCST90016948	finn-b-J10_ARDS	Adult respiratory distress syndrome || id:finn-b-J10_ARDS	|| id:ebi-a-GCST90016948	Inverse variance weighted	16	0.247911	0.495464	0.61682	-0.723198	1.21902	1.28135	0.485198	3.38387
ebi-a-GCST90016948	finn-b-J10_ARDS	Adult respiratory distress syndrome || id:finn-b-J10_ARDS	|| id:ebi-a-GCST90016948	Simple mode	16	1.54341	1.30366	0.254872	-1.01176	4.09857	4.68051	0.363579	60.2543
ebi-a-GCST90016948	finn-b-J10_ARDS	Adult respiratory distress syndrome || id:finn-b-J10_ARDS	|| id:ebi-a-GCST90016948	Weighted mode	16	1.58661	1.23355	0.217866	-0.831137	4.00436	4.88716	0.435554	54.8367
ebi-a-GCST90016947	finn-b-J10_ARDS	Adult respiratory distress syndrome || id:finn-b-J10_ARDS	|| id:ebi-a-GCST90016947	MR Egger	9	-4.04264	4.69761	0.417971	-13.25	5.16468	0.017551	1.76041e-06	174.982
ebi-a-GCST90016947	finn-b-J10_ARDS	Adult respiratory distress syndrome || id:finn-b-J10_ARDS	|| id:ebi-a-GCST90016947	Weighted median	9	1.31016	1.12859	0.245691	-0.901879	3.52219	3.70675	0.405806	33.8585
ebi-a-GCST90016947	finn-b-J10_ARDS	Adult respiratory distress syndrome || id:finn-b-J10_ARDS	|| id:ebi-a-GCST90016947	Inverse variance weighted	9	-0.225133	1.04121	0.828814	-2.26591	1.81564	0.79841	0.103736	6.14502
ebi-a-GCST90016947	finn-b-J10_ARDS	Adult respiratory distress syndrome || id:finn-b-J10_ARDS	|| id:ebi-a-GCST90016947	Simple mode	9	2.03614	1.56579	0.229675	-1.0328	5.10509	7.66101	0.356007	164.859
ebi-a-GCST90016947	finn-b-J10_ARDS	Adult respiratory distress syndrome || id:finn-b-J10_ARDS	|| id:ebi-a-GCST90016947	Weighted mode	9	1.9388	1.59782	0.259583	-1.19293	5.07052	6.95039	0.303332	159.258
ebi-a-GCST90016946	finn-b-J10_ARDS	Adult respiratory distress syndrome || id:finn-b-J10_ARDS	|| id:ebi-a-GCST90016946	MR Egger	13	1.56251	1.14285	0.19885	-0.677483	3.8025	4.77078	0.507894	44.8132
ebi-a-GCST90016946	finn-b-J10_ARDS	Adult respiratory distress syndrome || id:finn-b-J10_ARDS	|| id:ebi-a-GCST90016946	Weighted median	13	0.553734	0.725654	0.445414	-0.868548	1.97601	1.73974	0.41956	7.21394
ebi-a-GCST90016946	finn-b-J10_ARDS	Adult respiratory distress syndrome || id:finn-b-J10_ARDS	|| id:ebi-a-GCST90016946	Inverse variance weighted	13	0.175723	0.518584	0.734721	-0.840701	1.19215	1.19211	0.431408	3.29415
ebi-a-GCST90016946	finn-b-J10_ARDS	Adult respiratory distress syndrome || id:finn-b-J10_ARDS	|| id:ebi-a-GCST90016946	Simple mode	13	0.916357	1.26399	0.482367	-1.56106	3.39377	2.50017	0.209913	29.7781
ebi-a-GCST90016946	finn-b-J10_ARDS	Adult respiratory distress syndrome || id:finn-b-J10_ARDS	|| id:ebi-a-GCST90016946	Weighted mode	13	0.867188	0.959833	0.384051	-1.01408	2.74846	2.38021	0.362734	15.6186
ebi-a-GCST90016945	finn-b-J10_ARDS	Adult respiratory distress syndrome || id:finn-b-J10_ARDS	|| id:ebi-a-GCST90016945	MR Egger	9	-2.48477	1.77316	0.203861	-5.96016	0.99062	0.0833447	0.0025795	2.6929
ebi-a-GCST90016945	finn-b-J10_ARDS	Adult respiratory distress syndrome || id:finn-b-J10_ARDS	|| id:ebi-a-GCST90016945	Weighted median	9	0.0374675	0.757065	0.960528	-1.44638	1.52132	1.03818	0.235421	4.57824
ebi-a-GCST90016945	finn-b-J10_ARDS	Adult respiratory distress syndrome || id:finn-b-J10_ARDS	|| id:ebi-a-GCST90016945	Inverse variance weighted	9	-0.513119	0.649212	0.429311	-1.78558	0.759337	0.598626	0.167701	2.13686
ebi-a-GCST90016945	finn-b-J10_ARDS	Adult respiratory distress syndrome || id:finn-b-J10_ARDS	|| id:ebi-a-GCST90016945	Simple mode	9	0.0350808	1.26956	0.978632	-2.45326	2.52342	1.0357	0.0860126	12.4712
ebi-a-GCST90016945	finn-b-J10_ARDS	Adult respiratory distress syndrome || id:finn-b-J10_ARDS	|| id:ebi-a-GCST90016945	Weighted mode	9	0.0577147	1.35718	0.967122	-2.60236	2.71779	1.05941	0.0740982	15.1469
ebi-a-GCST90016944	finn-b-J10_ARDS	Adult respiratory distress syndrome || id:finn-b-J10_ARDS	|| id:ebi-a-GCST90016944	MR Egger	14	-0.65943	0.832066	0.443443	-2.29028	0.971419	0.517146	0.101238	2.64169
ebi-a-GCST90016944	finn-b-J10_ARDS	Adult respiratory distress syndrome || id:finn-b-J10_ARDS	|| id:ebi-a-GCST90016944	Weighted median	14	0.126508	0.532068	0.812062	-0.916345	1.16936	1.13486	0.399978	3.21993
ebi-a-GCST90016944	finn-b-J10_ARDS	Adult respiratory distress syndrome || id:finn-b-J10_ARDS	|| id:ebi-a-GCST90016944	Inverse variance weighted	14	0.252142	0.382431	0.509695	-0.497424	1.00171	1.28678	0.608095	2.72293
ebi-a-GCST90016944	finn-b-J10_ARDS	Adult respiratory distress syndrome || id:finn-b-J10_ARDS	|| id:ebi-a-GCST90016944	Simple mode	14	0.206374	0.853137	0.812632	-1.46577	1.87852	1.22921	0.230899	6.54383
ebi-a-GCST90016944	finn-b-J10_ARDS	Adult respiratory distress syndrome || id:finn-b-J10_ARDS	|| id:ebi-a-GCST90016944	Weighted mode	14	-0.151462	0.668138	0.824189	-1.46101	1.15809	0.859451	0.232001	3.18384
ebi-a-GCST90016943	finn-b-J10_ARDS	Adult respiratory distress syndrome || id:finn-b-J10_ARDS	|| id:ebi-a-GCST90016943	MR Egger	14	-0.453507	1.53081	0.772101	-3.45389	2.54687	0.635396	0.0316225	12.7671
ebi-a-GCST90016943	finn-b-J10_ARDS	Adult respiratory distress syndrome || id:finn-b-J10_ARDS	|| id:ebi-a-GCST90016943	Weighted median	14	-0.647866	0.417707	0.120901	-1.46657	0.17084	0.523161	0.230715	1.1863
ebi-a-GCST90016943	finn-b-J10_ARDS	Adult respiratory distress syndrome || id:finn-b-J10_ARDS	|| id:ebi-a-GCST90016943	Inverse variance weighted	14	-0.362822	0.380909	0.340835	-1.1094	0.383759	0.69571	0.329756	1.46779
ebi-a-GCST90016943	finn-b-J10_ARDS	Adult respiratory distress syndrome || id:finn-b-J10_ARDS	|| id:ebi-a-GCST90016943	Simple mode	14	-0.956592	0.709112	0.200366	-2.34645	0.433268	0.3842	0.0957082	1.54229
ebi-a-GCST90016943	finn-b-J10_ARDS	Adult respiratory distress syndrome || id:finn-b-J10_ARDS	|| id:ebi-a-GCST90016943	Weighted mode	14	-0.892645	0.593441	0.156436	-2.05579	0.270499	0.409571	0.127992	1.31062
ebi-a-GCST90016942	finn-b-J10_ARDS	Adult respiratory distress syndrome || id:finn-b-J10_ARDS	|| id:ebi-a-GCST90016942	MR Egger	10	-1.79031	1.36827	0.227058	-4.47211	0.891491	0.166908	0.0114231	2.43876
ebi-a-GCST90016942	finn-b-J10_ARDS	Adult respiratory distress syndrome || id:finn-b-J10_ARDS	|| id:ebi-a-GCST90016942	Weighted median	10	-0.0114492	0.453216	0.979846	-0.899752	0.876853	0.988616	0.406671	2.40333
ebi-a-GCST90016942	finn-b-J10_ARDS	Adult respiratory distress syndrome || id:finn-b-J10_ARDS	|| id:ebi-a-GCST90016942	Inverse variance weighted	10	0.164926	0.33376	0.621203	-0.489243	0.819095	1.17931	0.61309	2.26845
ebi-a-GCST90016942	finn-b-J10_ARDS	Adult respiratory distress syndrome || id:finn-b-J10_ARDS	|| id:ebi-a-GCST90016942	Simple mode	10	-0.00783742	0.751026	0.991901	-1.47985	1.46417	0.992193	0.227672	4.32397
ebi-a-GCST90016942	finn-b-J10_ARDS	Adult respiratory distress syndrome || id:finn-b-J10_ARDS	|| id:ebi-a-GCST90016942	Weighted mode	10	-0.205641	0.685409	0.770971	-1.54904	1.13776	0.814126	0.212451	3.11977
ebi-a-GCST90016940	finn-b-J10_ARDS	Adult respiratory distress syndrome || id:finn-b-J10_ARDS	|| id:ebi-a-GCST90016940	MR Egger	16	0.546479	2.01698	0.790392	-3.40681	4.49976	1.72716	0.0331469	89.9959
ebi-a-GCST90016940	finn-b-J10_ARDS	Adult respiratory distress syndrome || id:finn-b-J10_ARDS	|| id:ebi-a-GCST90016940	Weighted median	16	0.760907	0.774388	0.325808	-0.756892	2.27871	2.14022	0.469122	9.76404
ebi-a-GCST90016940	finn-b-J10_ARDS	Adult respiratory distress syndrome || id:finn-b-J10_ARDS	|| id:ebi-a-GCST90016940	Inverse variance weighted	16	0.696805	0.578988	0.228787	-0.438011	1.83162	2.00733	0.645319	6.244
ebi-a-GCST90016940	finn-b-J10_ARDS	Adult respiratory distress syndrome || id:finn-b-J10_ARDS	|| id:ebi-a-GCST90016940	Simple mode	16	0.965471	1.42616	0.50873	-1.8298	3.76075	2.62603	0.160445	42.9805
ebi-a-GCST90016940	finn-b-J10_ARDS	Adult respiratory distress syndrome || id:finn-b-J10_ARDS	|| id:ebi-a-GCST90016940	Weighted mode	16	0.869153	1.39834	0.543562	-1.87159	3.60989	2.38489	0.153879	36.9621
ebi-a-GCST90016939	finn-b-J10_ARDS	Adult respiratory distress syndrome || id:finn-b-J10_ARDS	|| id:ebi-a-GCST90016939	MR Egger	9	-4.07919	2.79101	0.187255	-9.54957	1.39119	0.0169212	7.12316e-05	4.01965
ebi-a-GCST90016939	finn-b-J10_ARDS	Adult respiratory distress syndrome || id:finn-b-J10_ARDS	|| id:ebi-a-GCST90016939	Weighted median	9	-0.412155	0.982986	0.675005	-2.33881	1.5145	0.662222	0.0964425	4.54714
ebi-a-GCST90016939	finn-b-J10_ARDS	Adult respiratory distress syndrome || id:finn-b-J10_ARDS	|| id:ebi-a-GCST90016939	Inverse variance weighted	9	-0.65084	0.733063	0.374629	-2.08764	0.785963	0.521608	0.123979	2.19452
ebi-a-GCST90016939	finn-b-J10_ARDS	Adult respiratory distress syndrome || id:finn-b-J10_ARDS	|| id:ebi-a-GCST90016939	Simple mode	9	-0.185056	1.5265	0.906499	-3.17699	2.80687	0.831057	0.0417111	16.5581
ebi-a-GCST90016939	finn-b-J10_ARDS	Adult respiratory distress syndrome || id:finn-b-J10_ARDS	|| id:ebi-a-GCST90016939	Weighted mode	9	-0.226132	1.53884	0.886807	-3.24225	2.78999	0.797613	0.0390757	16.2809
ebi-a-GCST90016938	finn-b-J10_ARDS	Adult respiratory distress syndrome || id:finn-b-J10_ARDS	|| id:ebi-a-GCST90016938	MR Egger	8	-2.49354	2.07118	0.273958	-6.55305	1.56598	0.0826174	0.00142575	4.78738
ebi-a-GCST90016938	finn-b-J10_ARDS	Adult respiratory distress syndrome || id:finn-b-J10_ARDS	|| id:ebi-a-GCST90016938	Weighted median	8	-0.221287	0.430623	0.607338	-1.06531	0.622733	0.801486	0.344622	1.86402
ebi-a-GCST90016938	finn-b-J10_ARDS	Adult respiratory distress syndrome || id:finn-b-J10_ARDS	|| id:ebi-a-GCST90016938	Inverse variance weighted	8	-0.158911	0.325601	0.625511	-0.797089	0.479266	0.853072	0.450639	1.61489
ebi-a-GCST90016938	finn-b-J10_ARDS	Adult respiratory distress syndrome || id:finn-b-J10_ARDS	|| id:ebi-a-GCST90016938	Simple mode	8	-0.262259	0.668568	0.706529	-1.57265	1.04814	0.769312	0.207494	2.85233
ebi-a-GCST90016938	finn-b-J10_ARDS	Adult respiratory distress syndrome || id:finn-b-J10_ARDS	|| id:ebi-a-GCST90016938	Weighted mode	8	-0.223725	0.666066	0.746797	-1.52921	1.08177	0.799535	0.216706	2.94988
ebi-a-GCST90016937	finn-b-J10_ARDS	Adult respiratory distress syndrome || id:finn-b-J10_ARDS	|| id:ebi-a-GCST90016937	MR Egger	13	0.329575	2.75921	0.907076	-5.07848	5.73763	1.39038	0.00622935	310.329
ebi-a-GCST90016937	finn-b-J10_ARDS	Adult respiratory distress syndrome || id:finn-b-J10_ARDS	|| id:ebi-a-GCST90016937	Weighted median	13	1.81156	0.875597	0.038551	0.0953945	3.52773	6.12001	1.10009	34.0467
ebi-a-GCST90016937	finn-b-J10_ARDS	Adult respiratory distress syndrome || id:finn-b-J10_ARDS	|| id:ebi-a-GCST90016937	Inverse variance weighted	13	1.30458	0.635865	0.0402022	0.0582867	2.55088	3.68615	1.06002	12.8184
ebi-a-GCST90016937	finn-b-J10_ARDS	Adult respiratory distress syndrome || id:finn-b-J10_ARDS	|| id:ebi-a-GCST90016937	Simple mode	13	2.01181	1.43436	0.18608	-0.799544	4.82316	7.47681	0.449534	124.357
ebi-a-GCST90016937	finn-b-J10_ARDS	Adult respiratory distress syndrome || id:finn-b-J10_ARDS	|| id:ebi-a-GCST90016937	Weighted mode	13	2.10265	1.40545	0.160465	-0.652026	4.85732	8.18783	0.520989	128.679
ebi-a-GCST90016936	finn-b-J10_ARDS	Adult respiratory distress syndrome || id:finn-b-J10_ARDS	|| id:ebi-a-GCST90016936	MR Egger	7	2.81658	6.07485	0.662384	-9.09011	14.7233	16.7196	0.000112775	2.47879e+06
ebi-a-GCST90016936	finn-b-J10_ARDS	Adult respiratory distress syndrome || id:finn-b-J10_ARDS	|| id:ebi-a-GCST90016936	Weighted median	7	-0.582899	1.0276	0.570548	-2.59699	1.43119	0.558278	0.0744974	4.18369
ebi-a-GCST90016936	finn-b-J10_ARDS	Adult respiratory distress syndrome || id:finn-b-J10_ARDS	|| id:ebi-a-GCST90016936	Inverse variance weighted	7	0.035075	0.948365	0.970497	-1.82372	1.89387	1.0357	0.161424	6.64504
ebi-a-GCST90016936	finn-b-J10_ARDS	Adult respiratory distress syndrome || id:finn-b-J10_ARDS	|| id:ebi-a-GCST90016936	Simple mode	7	-1.27897	1.31351	0.367806	-3.85345	1.2955	0.278323	0.0212064	3.65283
ebi-a-GCST90016936	finn-b-J10_ARDS	Adult respiratory distress syndrome || id:finn-b-J10_ARDS	|| id:ebi-a-GCST90016936	Weighted mode	7	-1.228	1.30371	0.382591	-3.78326	1.32727	0.292879	0.0227484	3.77073
ebi-a-GCST90016935	finn-b-J10_ARDS	Adult respiratory distress syndrome || id:finn-b-J10_ARDS	|| id:ebi-a-GCST90016935	MR Egger	10	-0.318455	1.50462	0.837672	-3.26751	2.6306	0.727272	0.038101	13.8821
ebi-a-GCST90016935	finn-b-J10_ARDS	Adult respiratory distress syndrome || id:finn-b-J10_ARDS	|| id:ebi-a-GCST90016935	Weighted median	10	-0.930925	0.832826	0.263656	-2.56326	0.701414	0.394189	0.0770528	2.0166
ebi-a-GCST90016935	finn-b-J10_ARDS	Adult respiratory distress syndrome || id:finn-b-J10_ARDS	|| id:ebi-a-GCST90016935	Inverse variance weighted	10	-0.928994	0.595361	0.118668	-2.0959	0.237914	0.394951	0.122959	1.2686
ebi-a-GCST90016935	finn-b-J10_ARDS	Adult respiratory distress syndrome || id:finn-b-J10_ARDS	|| id:ebi-a-GCST90016935	Simple mode	10	0.0438958	1.25281	0.972814	-2.41161	2.4994	1.04487	0.0896711	12.1752
ebi-a-GCST90016935	finn-b-J10_ARDS	Adult respiratory distress syndrome || id:finn-b-J10_ARDS	|| id:ebi-a-GCST90016935	Weighted mode	10	-0.741929	1.07514	0.507548	-2.8492	1.36534	0.476194	0.0578905	3.91707
ebi-a-GCST90016934	finn-b-J10_ARDS	Adult respiratory distress syndrome || id:finn-b-J10_ARDS	|| id:ebi-a-GCST90016934	MR Egger	11	1.93547	1.60829	0.259508	-1.21678	5.08772	6.92729	0.296181	162.02
ebi-a-GCST90016934	finn-b-J10_ARDS	Adult respiratory distress syndrome || id:finn-b-J10_ARDS	|| id:ebi-a-GCST90016934	Weighted median	11	0.959449	0.660261	0.146186	-0.334663	2.25356	2.61026	0.715579	9.52158
ebi-a-GCST90016934	finn-b-J10_ARDS	Adult respiratory distress syndrome || id:finn-b-J10_ARDS	|| id:ebi-a-GCST90016934	Inverse variance weighted	11	0.726293	0.469959	0.12224	-0.194827	1.64741	2.0674	0.822977	5.19353
ebi-a-GCST90016934	finn-b-J10_ARDS	Adult respiratory distress syndrome || id:finn-b-J10_ARDS	|| id:ebi-a-GCST90016934	Simple mode	11	1.70321	1.03825	0.131943	-0.331754	3.73817	5.49155	0.717664	42.0212
ebi-a-GCST90016934	finn-b-J10_ARDS	Adult respiratory distress syndrome || id:finn-b-J10_ARDS	|| id:ebi-a-GCST90016934	Weighted mode	11	1.45963	1.0145	0.18077	-0.528787	3.44805	4.30436	0.589319	31.4389
ebi-a-GCST90016933	finn-b-J10_ARDS	Adult respiratory distress syndrome || id:finn-b-J10_ARDS	|| id:ebi-a-GCST90016933	MR Egger	13	2.04475	2.71623	0.467382	-3.27907	7.36857	7.72722	0.0376633	1585.36
ebi-a-GCST90016933	finn-b-J10_ARDS	Adult respiratory distress syndrome || id:finn-b-J10_ARDS	|| id:ebi-a-GCST90016933	Weighted median	13	-0.739393	0.855941	0.387678	-2.41704	0.938251	0.477404	0.0891855	2.55551
ebi-a-GCST90016933	finn-b-J10_ARDS	Adult respiratory distress syndrome || id:finn-b-J10_ARDS	|| id:ebi-a-GCST90016933	Inverse variance weighted	13	-1.00693	0.648871	0.120707	-2.27872	0.26486	0.36534	0.102416	1.30325
ebi-a-GCST90016933	finn-b-J10_ARDS	Adult respiratory distress syndrome || id:finn-b-J10_ARDS	|| id:ebi-a-GCST90016933	Simple mode	13	-2.68606	1.67211	0.134166	-5.9634	0.591272	0.0681488	0.00257116	1.80629
ebi-a-GCST90016933	finn-b-J10_ARDS	Adult respiratory distress syndrome || id:finn-b-J10_ARDS	|| id:ebi-a-GCST90016933	Weighted mode	13	0.243994	1.79737	0.894269	-3.27885	3.76684	1.27634	0.0376716	43.243
ebi-a-GCST90016932	finn-b-J10_ARDS	Adult respiratory distress syndrome || id:finn-b-J10_ARDS	|| id:ebi-a-GCST90016932	MR Egger	15	1.41341	1.25017	0.278661	-1.03692	3.86373	4.10994	0.354546	47.6429
ebi-a-GCST90016932	finn-b-J10_ARDS	Adult respiratory distress syndrome || id:finn-b-J10_ARDS	|| id:ebi-a-GCST90016932	Weighted median	15	0.689596	0.581907	0.235992	-0.450941	1.83013	1.99291	0.637029	6.23472
ebi-a-GCST90016932	finn-b-J10_ARDS	Adult respiratory distress syndrome || id:finn-b-J10_ARDS	|| id:ebi-a-GCST90016932	Inverse variance weighted	15	0.602886	0.449181	0.179534	-0.277508	1.48328	1.82738	0.757669	4.40738
ebi-a-GCST90016932	finn-b-J10_ARDS	Adult respiratory distress syndrome || id:finn-b-J10_ARDS	|| id:ebi-a-GCST90016932	Simple mode	15	0.158929	0.98157	0.873688	-1.76495	2.08281	1.17225	0.171196	8.02696
ebi-a-GCST90016932	finn-b-J10_ARDS	Adult respiratory distress syndrome || id:finn-b-J10_ARDS	|| id:ebi-a-GCST90016932	Weighted mode	15	0.489203	0.743198	0.521062	-0.967466	1.94587	1.63102	0.380045	6.99973
ebi-a-GCST90016931	finn-b-J10_ARDS	Adult respiratory distress syndrome || id:finn-b-J10_ARDS	|| id:ebi-a-GCST90016931	MR Egger	10	-0.0738046	1.78493	0.968031	-3.57227	3.42466	0.928853	0.0280919	30.7124
ebi-a-GCST90016931	finn-b-J10_ARDS	Adult respiratory distress syndrome || id:finn-b-J10_ARDS	|| id:ebi-a-GCST90016931	Weighted median	10	0.223067	0.74802	0.765543	-1.24305	1.68919	1.2499	0.288502	5.41507
ebi-a-GCST90016931	finn-b-J10_ARDS	Adult respiratory distress syndrome || id:finn-b-J10_ARDS	|| id:ebi-a-GCST90016931	Inverse variance weighted	10	0.545132	0.609066	0.370772	-0.648638	1.7389	1.72484	0.522757	5.69109
ebi-a-GCST90016931	finn-b-J10_ARDS	Adult respiratory distress syndrome || id:finn-b-J10_ARDS	|| id:ebi-a-GCST90016931	Simple mode	10	0.270252	1.12762	0.815959	-1.93989	2.48039	1.31029	0.14372	11.946
ebi-a-GCST90016931	finn-b-J10_ARDS	Adult respiratory distress syndrome || id:finn-b-J10_ARDS	|| id:ebi-a-GCST90016931	Weighted mode	10	0.297222	1.07503	0.788426	-1.80984	2.40428	1.34611	0.16368	11.0705
ebi-a-GCST90016929	finn-b-J10_ARDS	Adult respiratory distress syndrome || id:finn-b-J10_ARDS	|| id:ebi-a-GCST90016929	MR Egger	12	-1.14524	1.68811	0.512901	-4.45395	2.16346	0.318147	0.0116326	8.70122
ebi-a-GCST90016929	finn-b-J10_ARDS	Adult respiratory distress syndrome || id:finn-b-J10_ARDS	|| id:ebi-a-GCST90016929	Weighted median	12	-1.02425	0.712112	0.150342	-2.41999	0.371491	0.359066	0.0889227	1.44989
ebi-a-GCST90016929	finn-b-J10_ARDS	Adult respiratory distress syndrome || id:finn-b-J10_ARDS	|| id:ebi-a-GCST90016929	Inverse variance weighted	12	-0.808254	0.513132	0.115224	-1.81399	0.197485	0.445635	0.163002	1.21833
ebi-a-GCST90016929	finn-b-J10_ARDS	Adult respiratory distress syndrome || id:finn-b-J10_ARDS	|| id:ebi-a-GCST90016929	Simple mode	12	-1.54159	1.14204	0.204187	-3.77999	0.696822	0.214041	0.0228228	2.00736
ebi-a-GCST90016929	finn-b-J10_ARDS	Adult respiratory distress syndrome || id:finn-b-J10_ARDS	|| id:ebi-a-GCST90016929	Weighted mode	12	-1.24658	0.937022	0.21032	-3.08314	0.589982	0.287486	0.045815	1.80396
ebi-a-GCST90016928	finn-b-J10_ARDS	Adult respiratory distress syndrome || id:finn-b-J10_ARDS	|| id:ebi-a-GCST90016928	MR Egger	8	0.238172	2.58004	0.929454	-4.8187	5.29504	1.26893	0.0080773	199.346
ebi-a-GCST90016928	finn-b-J10_ARDS	Adult respiratory distress syndrome || id:finn-b-J10_ARDS	|| id:ebi-a-GCST90016928	Weighted median	8	0.449789	0.691383	0.515328	-0.905322	1.8049	1.56798	0.404412	6.07936
ebi-a-GCST90016928	finn-b-J10_ARDS	Adult respiratory distress syndrome || id:finn-b-J10_ARDS	|| id:ebi-a-GCST90016928	Inverse variance weighted	8	0.287915	0.593852	0.6278	-0.876036	1.45187	1.33364	0.41643	4.27107
ebi-a-GCST90016928	finn-b-J10_ARDS	Adult respiratory distress syndrome || id:finn-b-J10_ARDS	|| id:ebi-a-GCST90016928	Simple mode	8	0.668773	1.14868	0.578688	-1.58265	2.9202	1.95184	0.20543	18.5449
ebi-a-GCST90016928	finn-b-J10_ARDS	Adult respiratory distress syndrome || id:finn-b-J10_ARDS	|| id:ebi-a-GCST90016928	Weighted mode	8	0.781236	1.06268	0.486139	-1.30162	2.86409	2.18417	0.272092	17.533
ebi-a-GCST90016927	finn-b-J10_ARDS	Adult respiratory distress syndrome || id:finn-b-J10_ARDS	|| id:ebi-a-GCST90016927	MR Egger	9	3.70392	4.92032	0.476131	-5.93992	13.3478	40.6061	0.00263225	626405
ebi-a-GCST90016927	finn-b-J10_ARDS	Adult respiratory distress syndrome || id:finn-b-J10_ARDS	|| id:ebi-a-GCST90016927	Weighted median	9	-1.51877	1.01636	0.135092	-3.51084	0.473302	0.218981	0.0298718	1.60529
ebi-a-GCST90016927	finn-b-J10_ARDS	Adult respiratory distress syndrome || id:finn-b-J10_ARDS	|| id:ebi-a-GCST90016927	Inverse variance weighted	9	-1.02273	0.94495	0.279116	-2.87483	0.829376	0.359613	0.0564258	2.29189
ebi-a-GCST90016927	finn-b-J10_ARDS	Adult respiratory distress syndrome || id:finn-b-J10_ARDS	|| id:ebi-a-GCST90016927	Simple mode	9	-1.25305	1.48005	0.421804	-4.15396	1.64785	0.285631	0.0157022	5.19579
ebi-a-GCST90016927	finn-b-J10_ARDS	Adult respiratory distress syndrome || id:finn-b-J10_ARDS	|| id:ebi-a-GCST90016927	Weighted mode	9	-1.25305	1.39762	0.396128	-3.99238	1.48627	0.285631	0.0184557	4.42059
ebi-a-GCST90016926	finn-b-J10_ARDS	Adult respiratory distress syndrome || id:finn-b-J10_ARDS	|| id:ebi-a-GCST90016926	MR Egger	11	1.17686	3.0496	0.708529	-4.80036	7.15408	3.24418	0.00822683	1279.31
ebi-a-GCST90016926	finn-b-J10_ARDS	Adult respiratory distress syndrome || id:finn-b-J10_ARDS	|| id:ebi-a-GCST90016926	Weighted median	11	-0.196079	0.880979	0.823871	-1.9228	1.53064	0.821947	0.146197	4.62113
ebi-a-GCST90016926	finn-b-J10_ARDS	Adult respiratory distress syndrome || id:finn-b-J10_ARDS	|| id:ebi-a-GCST90016926	Inverse variance weighted	11	0.166749	0.665829	0.802248	-1.13828	1.47177	1.18146	0.320371	4.35696
ebi-a-GCST90016926	finn-b-J10_ARDS	Adult respiratory distress syndrome || id:finn-b-J10_ARDS	|| id:ebi-a-GCST90016926	Simple mode	11	-0.749992	1.37069	0.596266	-3.43655	1.93657	0.47237	0.0321754	6.93492
ebi-a-GCST90016926	finn-b-J10_ARDS	Adult respiratory distress syndrome || id:finn-b-J10_ARDS	|| id:ebi-a-GCST90016926	Weighted mode	11	-0.603993	1.40307	0.675978	-3.35401	2.14603	0.546625	0.0349438	8.55084
ebi-a-GCST90016925	finn-b-J10_ARDS	Adult respiratory distress syndrome || id:finn-b-J10_ARDS	|| id:ebi-a-GCST90016925	MR Egger	5	-0.0976265	1.38819	0.948359	-2.81847	2.62322	0.906988	0.0596969	13.78
ebi-a-GCST90016925	finn-b-J10_ARDS	Adult respiratory distress syndrome || id:finn-b-J10_ARDS	|| id:ebi-a-GCST90016925	Weighted median	5	0.704955	0.771036	0.360562	-0.806276	2.21618	2.02375	0.446518	9.17227
ebi-a-GCST90016925	finn-b-J10_ARDS	Adult respiratory distress syndrome || id:finn-b-J10_ARDS	|| id:ebi-a-GCST90016925	Inverse variance weighted	5	1.07992	0.610275	0.076801	-0.116223	2.27606	2.94443	0.890277	9.7382
ebi-a-GCST90016925	finn-b-J10_ARDS	Adult respiratory distress syndrome || id:finn-b-J10_ARDS	|| id:ebi-a-GCST90016925	Simple mode	5	0.999757	1.17561	0.443003	-1.30443	3.30395	2.71762	0.271326	27.2199
ebi-a-GCST90016925	finn-b-J10_ARDS	Adult respiratory distress syndrome || id:finn-b-J10_ARDS	|| id:ebi-a-GCST90016925	Weighted mode	5	0.451393	0.779719	0.593681	-1.07686	1.97964	1.5705	0.340665	7.24015
ebi-a-GCST90016924	finn-b-J10_ARDS	Adult respiratory distress syndrome || id:finn-b-J10_ARDS	|| id:ebi-a-GCST90016924	MR Egger	7	0.239571	1.85343	0.902192	-3.39316	3.8723	1.2707	0.0336025	48.0527
ebi-a-GCST90016924	finn-b-J10_ARDS	Adult respiratory distress syndrome || id:finn-b-J10_ARDS	|| id:ebi-a-GCST90016924	Weighted median	7	0.54483	0.771867	0.480276	-0.96803	2.05769	1.72431	0.379831	7.82786
ebi-a-GCST90016924	finn-b-J10_ARDS	Adult respiratory distress syndrome || id:finn-b-J10_ARDS	|| id:ebi-a-GCST90016924	Inverse variance weighted	7	0.327868	0.613723	0.593184	-0.87503	1.53077	1.38801	0.416849	4.62171
ebi-a-GCST90016924	finn-b-J10_ARDS	Adult respiratory distress syndrome || id:finn-b-J10_ARDS	|| id:ebi-a-GCST90016924	Simple mode	7	0.676616	1.18172	0.587734	-1.63956	2.99279	1.96721	0.194066	19.9412
ebi-a-GCST90016924	finn-b-J10_ARDS	Adult respiratory distress syndrome || id:finn-b-J10_ARDS	|| id:ebi-a-GCST90016924	Weighted mode	7	0.849145	1.08343	0.46299	-1.27437	2.97266	2.33765	0.279606	19.5439
ebi-a-GCST90016923	finn-b-J10_ARDS	Adult respiratory distress syndrome || id:finn-b-J10_ARDS	|| id:ebi-a-GCST90016923	MR Egger	11	1.01135	1.82996	0.593952	-2.57537	4.59808	2.74932	0.0761255	99.293
ebi-a-GCST90016923	finn-b-J10_ARDS	Adult respiratory distress syndrome || id:finn-b-J10_ARDS	|| id:ebi-a-GCST90016923	Weighted median	11	-0.207233	0.697613	0.766421	-1.57456	1.16009	0.81283	0.2071	3.19022
ebi-a-GCST90016923	finn-b-J10_ARDS	Adult respiratory distress syndrome || id:finn-b-J10_ARDS	|| id:ebi-a-GCST90016923	Inverse variance weighted	11	-0.392008	0.537963	0.466191	-1.44642	0.662399	0.675699	0.235413	1.93944
ebi-a-GCST90016923	finn-b-J10_ARDS	Adult respiratory distress syndrome || id:finn-b-J10_ARDS	|| id:ebi-a-GCST90016923	Simple mode	11	-0.119531	1.1469	0.919054	-2.36745	2.12839	0.887336	0.0937195	8.4013
ebi-a-GCST90016923	finn-b-J10_ARDS	Adult respiratory distress syndrome || id:finn-b-J10_ARDS	|| id:ebi-a-GCST90016923	Weighted mode	11	-0.0707334	1.00552	0.945306	-2.04156	1.90009	0.93171	0.129826	6.68652
ebi-a-GCST90016922	finn-b-J10_ARDS	Adult respiratory distress syndrome || id:finn-b-J10_ARDS	|| id:ebi-a-GCST90016922	MR Egger	12	-2.12821	2.41292	0.39848	-6.85754	2.60112	0.119051	0.0010515	13.4789
ebi-a-GCST90016922	finn-b-J10_ARDS	Adult respiratory distress syndrome || id:finn-b-J10_ARDS	|| id:ebi-a-GCST90016922	Weighted median	12	0.0146835	0.901471	0.987004	-1.7522	1.78157	1.01479	0.173392	5.93915
ebi-a-GCST90016922	finn-b-J10_ARDS	Adult respiratory distress syndrome || id:finn-b-J10_ARDS	|| id:ebi-a-GCST90016922	Inverse variance weighted	12	0.265741	0.697665	0.703277	-1.10168	1.63317	1.3044	0.332312	5.12005
ebi-a-GCST90016922	finn-b-J10_ARDS	Adult respiratory distress syndrome || id:finn-b-J10_ARDS	|| id:ebi-a-GCST90016922	Simple mode	12	-0.521024	1.49126	0.733397	-3.44389	2.40184	0.593912	0.0319402	11.0435
ebi-a-GCST90016922	finn-b-J10_ARDS	Adult respiratory distress syndrome || id:finn-b-J10_ARDS	|| id:ebi-a-GCST90016922	Weighted mode	12	-0.58416	1.40037	0.684596	-3.32888	2.16056	0.557574	0.0358332	8.67601
ebi-a-GCST90016921	finn-b-J10_ARDS	Adult respiratory distress syndrome || id:finn-b-J10_ARDS	|| id:ebi-a-GCST90016921	MR Egger	12	1.1296	1.72513	0.527375	-2.25165	4.51084	3.09442	0.105226	90.9986
ebi-a-GCST90016921	finn-b-J10_ARDS	Adult respiratory distress syndrome || id:finn-b-J10_ARDS	|| id:ebi-a-GCST90016921	Weighted median	12	0.713725	0.708978	0.314081	-0.675872	2.10332	2.04158	0.508713	8.19335
ebi-a-GCST90016921	finn-b-J10_ARDS	Adult respiratory distress syndrome || id:finn-b-J10_ARDS	|| id:ebi-a-GCST90016921	Inverse variance weighted	12	0.742836	0.50274	0.139521	-0.242534	1.72821	2.10189	0.784637	5.63055
ebi-a-GCST90016921	finn-b-J10_ARDS	Adult respiratory distress syndrome || id:finn-b-J10_ARDS	|| id:ebi-a-GCST90016921	Simple mode	12	0.42163	1.09212	0.706811	-1.71893	2.56219	1.52444	0.179258	12.9642
ebi-a-GCST90016921	finn-b-J10_ARDS	Adult respiratory distress syndrome || id:finn-b-J10_ARDS	|| id:ebi-a-GCST90016921	Weighted mode	12	0.560133	1.0329	0.598431	-1.46435	2.58461	1.75091	0.231229	13.2582
ebi-a-GCST90016920	finn-b-J10_ARDS	Adult respiratory distress syndrome || id:finn-b-J10_ARDS	|| id:ebi-a-GCST90016920	MR Egger	10	-1.79031	1.36827	0.227058	-4.47211	0.891491	0.166908	0.0114231	2.43876
ebi-a-GCST90016920	finn-b-J10_ARDS	Adult respiratory distress syndrome || id:finn-b-J10_ARDS	|| id:ebi-a-GCST90016920	Weighted median	10	-0.0114492	0.451609	0.979774	-0.896603	0.873705	0.988616	0.407953	2.39577
ebi-a-GCST90016920	finn-b-J10_ARDS	Adult respiratory distress syndrome || id:finn-b-J10_ARDS	|| id:ebi-a-GCST90016920	Inverse variance weighted	10	0.164926	0.33376	0.621203	-0.489243	0.819095	1.17931	0.61309	2.26845
ebi-a-GCST90016920	finn-b-J10_ARDS	Adult respiratory distress syndrome || id:finn-b-J10_ARDS	|| id:ebi-a-GCST90016920	Simple mode	10	-0.00783742	0.735236	0.991727	-1.4489	1.43322	0.992193	0.234829	4.19219
ebi-a-GCST90016920	finn-b-J10_ARDS	Adult respiratory distress syndrome || id:finn-b-J10_ARDS	|| id:ebi-a-GCST90016920	Weighted mode	10	-0.205641	0.696092	0.774374	-1.56998	1.1587	0.814126	0.208049	3.18579
ebi-a-GCST90016919	finn-b-J10_ARDS	Adult respiratory distress syndrome || id:finn-b-J10_ARDS	|| id:ebi-a-GCST90016919	MR Egger	10	-1.15259	1.23597	0.378342	-3.57509	1.26991	0.315817	0.0280129	3.56052
ebi-a-GCST90016919	finn-b-J10_ARDS	Adult respiratory distress syndrome || id:finn-b-J10_ARDS	|| id:ebi-a-GCST90016919	Weighted median	10	0.196637	0.567328	0.72889	-0.915325	1.3086	1.2173	0.400386	3.70099
ebi-a-GCST90016919	finn-b-J10_ARDS	Adult respiratory distress syndrome || id:finn-b-J10_ARDS	|| id:ebi-a-GCST90016919	Inverse variance weighted	10	0.388222	0.408023	0.341365	-0.411503	1.18795	1.47436	0.662654	3.28034
ebi-a-GCST90016919	finn-b-J10_ARDS	Adult respiratory distress syndrome || id:finn-b-J10_ARDS	|| id:ebi-a-GCST90016919	Simple mode	10	0.264568	0.857476	0.764691	-1.41608	1.94522	1.30287	0.242662	6.99518
ebi-a-GCST90016919	finn-b-J10_ARDS	Adult respiratory distress syndrome || id:finn-b-J10_ARDS	|| id:ebi-a-GCST90016919	Weighted mode	10	0.264568	0.749033	0.73206	-1.20354	1.73267	1.30287	0.300131	5.65575
ebi-a-GCST90016918	finn-b-J10_ARDS	Adult respiratory distress syndrome || id:finn-b-J10_ARDS	|| id:ebi-a-GCST90016918	MR Egger	8	1.65607	1.66497	0.358307	-1.60726	4.91941	5.2387	0.200436	136.921
ebi-a-GCST90016918	finn-b-J10_ARDS	Adult respiratory distress syndrome || id:finn-b-J10_ARDS	|| id:ebi-a-GCST90016918	Weighted median	8	-0.385621	0.549942	0.483177	-1.46351	0.692267	0.680028	0.231423	1.99824
ebi-a-GCST90016918	finn-b-J10_ARDS	Adult respiratory distress syndrome || id:finn-b-J10_ARDS	|| id:ebi-a-GCST90016918	Inverse variance weighted	8	-0.513458	0.497867	0.302393	-1.48928	0.462362	0.598423	0.225536	1.58782
ebi-a-GCST90016918	finn-b-J10_ARDS	Adult respiratory distress syndrome || id:finn-b-J10_ARDS	|| id:ebi-a-GCST90016918	Simple mode	8	-0.242658	0.858274	0.785563	-1.92487	1.43956	0.78454	0.145894	4.21883
ebi-a-GCST90016918	finn-b-J10_ARDS	Adult respiratory distress syndrome || id:finn-b-J10_ARDS	|| id:ebi-a-GCST90016918	Weighted mode	8	-0.242658	0.755958	0.757586	-1.72434	1.23902	0.78454	0.178292	3.45223
ebi-a-GCST90016917	finn-b-J10_ARDS	Adult respiratory distress syndrome || id:finn-b-J10_ARDS	|| id:ebi-a-GCST90016917	MR Egger	6	-1.15535	2.93312	0.713753	-6.90426	4.59356	0.314949	0.00100351	98.8462
ebi-a-GCST90016917	finn-b-J10_ARDS	Adult respiratory distress syndrome || id:finn-b-J10_ARDS	|| id:ebi-a-GCST90016917	Weighted median	6	1.56624	1.15472	0.174979	-0.697015	3.8295	4.78861	0.49807	46.0394
ebi-a-GCST90016917	finn-b-J10_ARDS	Adult respiratory distress syndrome || id:finn-b-J10_ARDS	|| id:ebi-a-GCST90016917	Inverse variance weighted	6	1.5365	0.961675	0.110103	-0.348386	3.42138	4.64828	0.705827	30.6116
ebi-a-GCST90016917	finn-b-J10_ARDS	Adult respiratory distress syndrome || id:finn-b-J10_ARDS	|| id:ebi-a-GCST90016917	Simple mode	6	1.62252	1.69906	0.383457	-1.70764	4.95269	5.06586	0.181293	141.555
ebi-a-GCST90016917	finn-b-J10_ARDS	Adult respiratory distress syndrome || id:finn-b-J10_ARDS	|| id:ebi-a-GCST90016917	Weighted mode	6	1.53195	1.44754	0.338338	-1.30522	4.36912	4.6272	0.271112	78.9744
ebi-a-GCST90016916	finn-b-J10_ARDS	Adult respiratory distress syndrome || id:finn-b-J10_ARDS	|| id:ebi-a-GCST90016916	MR Egger	13	0.329575	2.75921	0.907076	-5.07848	5.73763	1.39038	0.00622935	310.329
ebi-a-GCST90016916	finn-b-J10_ARDS	Adult respiratory distress syndrome || id:finn-b-J10_ARDS	|| id:ebi-a-GCST90016916	Weighted median	13	1.81156	0.865765	0.0363988	0.114666	3.50846	6.12001	1.1215	33.3969
ebi-a-GCST90016916	finn-b-J10_ARDS	Adult respiratory distress syndrome || id:finn-b-J10_ARDS	|| id:ebi-a-GCST90016916	Inverse variance weighted	13	1.30458	0.635865	0.0402022	0.0582867	2.55088	3.68615	1.06002	12.8184
ebi-a-GCST90016916	finn-b-J10_ARDS	Adult respiratory distress syndrome || id:finn-b-J10_ARDS	|| id:ebi-a-GCST90016916	Simple mode	13	2.01181	1.62122	0.238347	-1.16578	5.1894	7.47681	0.311678	179.36
ebi-a-GCST90016916	finn-b-J10_ARDS	Adult respiratory distress syndrome || id:finn-b-J10_ARDS	|| id:ebi-a-GCST90016916	Weighted mode	13	2.10265	1.52789	0.193906	-0.892021	5.09732	8.18783	0.409827	163.583
ebi-a-GCST90016915	finn-b-J10_ARDS	Adult respiratory distress syndrome || id:finn-b-J10_ARDS	|| id:ebi-a-GCST90016915	MR Egger	13	-0.540674	1.41891	0.710423	-3.32173	2.24038	0.582356	0.0360904	9.39691
ebi-a-GCST90016915	finn-b-J10_ARDS	Adult respiratory distress syndrome || id:finn-b-J10_ARDS	|| id:ebi-a-GCST90016915	Weighted median	13	-0.82681	0.782533	0.290702	-2.36057	0.706954	0.437443	0.0943661	2.02781
ebi-a-GCST90016915	finn-b-J10_ARDS	Adult respiratory distress syndrome || id:finn-b-J10_ARDS	|| id:ebi-a-GCST90016915	Inverse variance weighted	13	-1.01896	0.536045	0.0573165	-2.06961	0.0316861	0.36097	0.126235	1.03219
ebi-a-GCST90016915	finn-b-J10_ARDS	Adult respiratory distress syndrome || id:finn-b-J10_ARDS	|| id:ebi-a-GCST90016915	Simple mode	13	-0.120727	1.38125	0.931792	-2.82798	2.58653	0.886276	0.0591321	13.2835
ebi-a-GCST90016915	finn-b-J10_ARDS	Adult respiratory distress syndrome || id:finn-b-J10_ARDS	|| id:ebi-a-GCST90016915	Weighted mode	13	-0.560445	1.0966	0.61857	-2.70978	1.58889	0.570955	0.0665516	4.8983
ebi-a-GCST90016914	finn-b-J10_ARDS	Adult respiratory distress syndrome || id:finn-b-J10_ARDS	|| id:ebi-a-GCST90016914	MR Egger	13	2.04475	2.71623	0.467382	-3.27907	7.36857	7.72722	0.0376633	1585.36
ebi-a-GCST90016914	finn-b-J10_ARDS	Adult respiratory distress syndrome || id:finn-b-J10_ARDS	|| id:ebi-a-GCST90016914	Weighted median	13	-0.739393	0.846213	0.382245	-2.39797	0.919185	0.477404	0.0909022	2.50725
ebi-a-GCST90016914	finn-b-J10_ARDS	Adult respiratory distress syndrome || id:finn-b-J10_ARDS	|| id:ebi-a-GCST90016914	Inverse variance weighted	13	-1.00693	0.648871	0.120707	-2.27872	0.26486	0.36534	0.102416	1.30325
ebi-a-GCST90016914	finn-b-J10_ARDS	Adult respiratory distress syndrome || id:finn-b-J10_ARDS	|| id:ebi-a-GCST90016914	Simple mode	13	-2.68606	1.80493	0.162505	-6.22373	0.851607	0.0681488	0.00198184	2.34341
ebi-a-GCST90016914	finn-b-J10_ARDS	Adult respiratory distress syndrome || id:finn-b-J10_ARDS	|| id:ebi-a-GCST90016914	Weighted mode	13	0.243994	1.74308	0.890999	-3.17243	3.66042	1.27634	0.0419015	38.8777
ebi-a-GCST90016913	finn-b-J10_ARDS	Adult respiratory distress syndrome || id:finn-b-J10_ARDS	|| id:ebi-a-GCST90016913	MR Egger	12	0.545744	1.62885	0.744511	-2.64681	3.7383	1.72589	0.070877	42.0264
ebi-a-GCST90016913	finn-b-J10_ARDS	Adult respiratory distress syndrome || id:finn-b-J10_ARDS	|| id:ebi-a-GCST90016913	Weighted median	12	0.397437	0.759295	0.600676	-1.09078	1.88566	1.48801	0.335954	6.59068
ebi-a-GCST90016913	finn-b-J10_ARDS	Adult respiratory distress syndrome || id:finn-b-J10_ARDS	|| id:ebi-a-GCST90016913	Inverse variance weighted	12	0.32836	0.594375	0.580643	-0.836615	1.49333	1.38869	0.433174	4.45192
ebi-a-GCST90016913	finn-b-J10_ARDS	Adult respiratory distress syndrome || id:finn-b-J10_ARDS	|| id:ebi-a-GCST90016913	Simple mode	12	0.517665	1.19161	0.672379	-1.81789	2.85322	1.6781	0.162367	17.3436
ebi-a-GCST90016913	finn-b-J10_ARDS	Adult respiratory distress syndrome || id:finn-b-J10_ARDS	|| id:ebi-a-GCST90016913	Weighted mode	12	0.463432	0.978088	0.644897	-1.45362	2.38048	1.58952	0.233723	10.8101
ebi-a-GCST90016912	finn-b-J10_ARDS	Adult respiratory distress syndrome || id:finn-b-J10_ARDS	|| id:ebi-a-GCST90016912	MR Egger	11	0.205645	2.12047	0.924867	-3.95047	4.36177	1.22832	0.0192456	78.3954
ebi-a-GCST90016912	finn-b-J10_ARDS	Adult respiratory distress syndrome || id:finn-b-J10_ARDS	|| id:ebi-a-GCST90016912	Weighted median	11	-0.501318	0.892317	0.574242	-2.25026	1.24762	0.605732	0.105372	3.48206
ebi-a-GCST90016912	finn-b-J10_ARDS	Adult respiratory distress syndrome || id:finn-b-J10_ARDS	|| id:ebi-a-GCST90016912	Inverse variance weighted	11	-0.887159	0.636288	0.163235	-2.13428	0.359964	0.411824	0.118329	1.43328
ebi-a-GCST90016912	finn-b-J10_ARDS	Adult respiratory distress syndrome || id:finn-b-J10_ARDS	|| id:ebi-a-GCST90016912	Simple mode	11	-0.242386	1.31323	0.857253	-2.81631	2.33154	0.784753	0.0598263	10.2938
ebi-a-GCST90016912	finn-b-J10_ARDS	Adult respiratory distress syndrome || id:finn-b-J10_ARDS	|| id:ebi-a-GCST90016912	Weighted mode	11	-0.242386	1.26357	0.851717	-2.71898	2.23421	0.784753	0.0659421	9.33906
ebi-a-GCST90016910	finn-b-J10_ARDS	Adult respiratory distress syndrome || id:finn-b-J10_ARDS	|| id:ebi-a-GCST90016910	MR Egger	18	1.79986	1.71199	0.308727	-1.55563	5.15536	6.04882	0.211056	173.357
ebi-a-GCST90016910	finn-b-J10_ARDS	Adult respiratory distress syndrome || id:finn-b-J10_ARDS	|| id:ebi-a-GCST90016910	Weighted median	18	0.0697563	0.730217	0.923895	-1.36147	1.50098	1.07225	0.256284	4.48609
ebi-a-GCST90016910	finn-b-J10_ARDS	Adult respiratory distress syndrome || id:finn-b-J10_ARDS	|| id:ebi-a-GCST90016910	Inverse variance weighted	18	0.240854	0.618896	0.697153	-0.972182	1.45389	1.27233	0.378257	4.27973
ebi-a-GCST90016910	finn-b-J10_ARDS	Adult respiratory distress syndrome || id:finn-b-J10_ARDS	|| id:ebi-a-GCST90016910	Simple mode	18	0.862859	1.44236	0.557576	-1.96417	3.68989	2.36993	0.140272	40.0404
ebi-a-GCST90016910	finn-b-J10_ARDS	Adult respiratory distress syndrome || id:finn-b-J10_ARDS	|| id:ebi-a-GCST90016910	Weighted mode	18	0.898113	1.15822	0.448742	-1.372	3.16823	2.45497	0.253599	23.7653
ebi-a-GCST90016909	finn-b-J10_ARDS	Adult respiratory distress syndrome || id:finn-b-J10_ARDS	|| id:ebi-a-GCST90016909	MR Egger	7	3.26948	2.19567	0.196648	-1.03404	7.57299	26.2976	0.355567	1944.95
ebi-a-GCST90016909	finn-b-J10_ARDS	Adult respiratory distress syndrome || id:finn-b-J10_ARDS	|| id:ebi-a-GCST90016909	Weighted median	7	0.819024	0.787058	0.298054	-0.723609	2.36166	2.26829	0.484998	10.6085
ebi-a-GCST90016909	finn-b-J10_ARDS	Adult respiratory distress syndrome || id:finn-b-J10_ARDS	|| id:ebi-a-GCST90016909	Inverse variance weighted	7	0.478075	0.586389	0.414908	-0.671247	1.6274	1.61297	0.511071	5.09061
ebi-a-GCST90016909	finn-b-J10_ARDS	Adult respiratory distress syndrome || id:finn-b-J10_ARDS	|| id:ebi-a-GCST90016909	Simple mode	7	1.24232	1.29269	0.373645	-1.29134	3.77599	3.46365	0.274902	43.6405
ebi-a-GCST90016909	finn-b-J10_ARDS	Adult respiratory distress syndrome || id:finn-b-J10_ARDS	|| id:ebi-a-GCST90016909	Weighted mode	7	1.3156	1.1046	0.278622	-0.849417	3.48061	3.72698	0.427664	32.4797
ebi-a-GCST90016908	finn-b-J10_ARDS	Adult respiratory distress syndrome || id:finn-b-J10_ARDS	|| id:ebi-a-GCST90016908	MR Egger	15	-1.67408	1.58883	0.31123	-4.78819	1.44003	0.18748	0.00832749	4.2208
ebi-a-GCST90016908	finn-b-J10_ARDS	Adult respiratory distress syndrome || id:finn-b-J10_ARDS	|| id:ebi-a-GCST90016908	Weighted median	15	-0.414281	0.723253	0.566778	-1.83186	1.00329	0.660815	0.160116	2.72725
ebi-a-GCST90016908	finn-b-J10_ARDS	Adult respiratory distress syndrome || id:finn-b-J10_ARDS	|| id:ebi-a-GCST90016908	Inverse variance weighted	15	-0.653522	0.53884	0.225194	-1.70965	0.402604	0.52021	0.18093	1.49571
ebi-a-GCST90016908	finn-b-J10_ARDS	Adult respiratory distress syndrome || id:finn-b-J10_ARDS	|| id:ebi-a-GCST90016908	Simple mode	15	0.573435	1.33143	0.673249	-2.03616	3.18304	1.77435	0.130528	24.1199
ebi-a-GCST90016908	finn-b-J10_ARDS	Adult respiratory distress syndrome || id:finn-b-J10_ARDS	|| id:ebi-a-GCST90016908	Weighted mode	15	-0.308317	0.922651	0.743209	-2.11671	1.50008	0.734682	0.120427	4.48205

## Sheet: Positive results of GM and ADRS
Exposure	Outcome	Method	n	P-val	OR	Lower	Upper	OR（95%Cl）
phylum Actinobacteria id.400	ARDS	MR Egger	15	0.621812	0.273818	0.00180055	41.6409	0.27（0.00,41.64）
phylum Actinobacteria id.400	ARDS	Weighted median	15	0.0415113	0.19363	0.0399361	0.938816	0.19（0.04,0.94）
phylum Actinobacteria id.400	ARDS	Inverse variance weighted	15	0.00853977	0.215952	0.0689095	0.676761	0.22（0.07,0.68）
phylum Actinobacteria id.400	ARDS	Simple mode	15	0.0348924	0.0280018	0.00139386	0.562541	0.03（0.00,0.56）
phylum Actinobacteria id.400	ARDS	Weighted mode	15	0.153142	0.153339	0.0134586	1.74704	0.15（0.01,1.75）
order Erysipelotrichales id.2148	ARDS	MR Egger	13	0.907076	1.39038	0.00622935	310.329	1.39（0.01,310.33）
order Erysipelotrichales id.2148	ARDS	Weighted median	13	0.037614	6.12001	1.10929	33.7644	6.12（1.11,33.76）
order Erysipelotrichales id.2148	ARDS	Inverse variance weighted	13	0.0402022	3.68615	1.06002	12.8184	3.69（1.06,12.82）
order Erysipelotrichales id.2148	ARDS	Simple mode	13	0.185797	7.47681	0.450411	124.115	7.48（0.45,124.11）
order Erysipelotrichales id.2148	ARDS	Weighted mode	13	0.159612	8.18783	0.524182	127.896	8.19（0.52,127.90）
genus Victivallis id.2256	ARDS	MR Egger	10	0.927671	1.32943	0.00343697	514.224	1.33（0.00,514.22）
genus Victivallis id.2256	ARDS	Weighted median	10	0.0037739	3.43921	1.49089	7.93366	3.44（1.49,7.93）
genus Victivallis id.2256	ARDS	Inverse variance weighted	10	0.0131406	2.55191	1.21703	5.35092	2.55（1.22,5.35）
genus Victivallis id.2256	ARDS	Simple mode	10	0.0790483	3.51535	1.01284	12.2011	3.52（1.01,12.20）
genus Victivallis id.2256	ARDS	Weighted mode	10	0.0801558	3.44381	1.0072	11.775	3.44（1.01,11.78）
genus Ruminococcaceae UCG014 id.11371	ARDS	MR Egger	11	0.339154	3.58048	0.300825	42.6157	3.58（0.30,42.62）
genus Ruminococcaceae UCG014 id.11371	ARDS	Weighted median	11	0.253388	2.41935	0.531193	11.0191	2.42（0.53,11.02）
genus Ruminococcaceae UCG014 id.11371	ARDS	Inverse variance weighted	11	0.0448592	2.92351	1.02489	8.33934	2.92（1.02,8.34）
genus Ruminococcaceae UCG014 id.11371	ARDS	Simple mode	11	0.260553	3.72505	0.429043	32.3417	3.73（0.43,32.34）
genus Ruminococcaceae UCG014 id.11371	ARDS	Weighted mode	11	0.360227	2.29515	0.420047	12.5408	2.30（0.42,12.54）
genus Intestinibacter id.11345	ARDS	MR Egger	15	0.618061	0.46219	0.0239152	8.93239	0.46（0.02,8.93）
genus Intestinibacter id.11345	ARDS	Weighted median	15	0.170764	0.428695	0.12758	1.4405	0.43（0.13,1.44）
genus Intestinibacter id.11345	ARDS	Inverse variance weighted	15	0.0454198	0.395624	0.159502	0.981293	0.40（0.16,0.98）
genus Intestinibacter id.11345	ARDS	Simple mode	15	0.53436	0.496362	0.0575303	4.28253	0.50（0.06,4.28）
genus Intestinibacter id.11345	ARDS	Weighted mode	15	0.56544	0.557719	0.0798256	3.89663	0.56（0.08,3.90）
genus Eubacterium ruminantium group id.11340	ARDS	MR Egger	18	0.872359	1.19705	0.138148	10.3724	1.20（0.14,10.37）
genus Eubacterium ruminantium group id.11340	ARDS	Weighted median	18	0.275465	0.614266	0.255848	1.47479	0.61（0.26,1.47）
genus Eubacterium ruminantium group id.11340	ARDS	Inverse variance weighted	18	0.049432	0.523939	0.274951	0.998407	0.52（0.27,1.00）
genus Eubacterium ruminantium group id.11340	ARDS	Simple mode	18	0.55919	0.642402	0.149796	2.75495	0.64（0.15,2.75）
genus Eubacterium ruminantium group id.11340	ARDS	Weighted mode	18	0.486623	0.618348	0.164387	2.32594	0.62（0.16,2.33）
family Erysipelotrichaceae id.2149	ARDS	MR Egger	13	0.907076	1.39038	0.00622935	310.329	1.39（0.01,310.33）
family Erysipelotrichaceae id.2149	ARDS	Weighted median	13	0.038551	6.12001	1.10009	34.0467	6.12（1.10,34.05）
family Erysipelotrichaceae id.2149	ARDS	Inverse variance weighted	13	0.0402022	3.68615	1.06002	12.8184	3.69（1.06,12.82）
family Erysipelotrichaceae id.2149	ARDS	Simple mode	13	0.18608	7.47681	0.449534	124.357	7.48（0.45,124.36）
family Erysipelotrichaceae id.2149	ARDS	Weighted mode	13	0.160465	8.18783	0.520989	128.679	8.19（0.52,128.68）
class Erysipelotrichia id.2147	ARDS	MR Egger	13	0.907076	1.39038	0.00622935	310.329	1.39（0.01,310.33）
class Erysipelotrichia id.2147	ARDS	Weighted median	13	0.0363988	6.12001	1.1215	33.3969	6.12（1.12,33.40）
class Erysipelotrichia id.2147	ARDS	Inverse variance weighted	13	0.0402022	3.68615	1.06002	12.8184	3.69（1.06,12.82）
class Erysipelotrichia id.2147	ARDS	Simple mode	13	0.238347	7.47681	0.311678	179.36	7.48（0.31,179.36）
class Erysipelotrichia id.2147	ARDS	Weighted mode	13	0.193906	8.18783	0.409827	163.583	8.19（0.41,163.58）

## Sheet: IF and ARDS
Exposure	Outcome	Method	n	P-val	OR	Lower	Upper	OR（95%Cl）
Interleukin-18 levels	ARDS	Inverse variance weighted	4	0.257661	0.729661	0.422775	1.25931	0.73（0.42,1.26)
Interleukin-10 levels |	ARDS	Inverse variance weighted	2	0.63376	0.839566	0.408911	1.72378	0.84（0.41,1.72)
Cysteine-rich secretory protein LCCL domain-containing 2	ARDS	Inverse variance weighted	3	0.505424	0.7708	0.358268	1.65835	0.77（0.36,1.66)
Interleukin-16 levels	ARDS	MR Egger	3	0.318714	0.391174	0.142968	1.07029	0.39（0.14,1.07)
Interleukin-16 levels	ARDS	Weighted median	3	0.0160234	0.436753	0.222562	0.857078	0.44（0.22,0.86)
Interleukin-16 levels	ARDS	Inverse variance weighted	3	0.0144879	0.475297	0.26182	0.862837	0.48（0.26,0.86)
Interleukin-16 levels	ARDS	Simple mode	3	0.170844	0.382891	0.156136	0.938959	0.38（0.16,0.94)
Interleukin-16 levels	ARDS	Weighted mode	3	0.154019	0.421534	0.198203	0.89651	0.42（0.20,0.90)
C-C motif chemokine 3 levels	ARDS	MR Egger	7	0.306493	0.546164	0.192806	1.54713	0.55（0.19,1.55)
C-C motif chemokine 3 levels	ARDS	Weighted median	7	0.0313418	0.488093	0.254033	0.937811	0.49（0.25,0.94)
C-C motif chemokine 3 levels	ARDS	Inverse variance weighted	7	0.00646487	0.430532	0.23474	0.789632	0.43（0.23,0.79)
C-C motif chemokine 3 levels	ARDS	Simple mode	7	0.440851	0.527953	0.115789	2.40725	0.53（0.12,2.41)
C-C motif chemokine 3 levels	ARDS	Weighted mode	7	0.0957823	0.507146	0.258462	0.995106	0.51（0.26,1.00)

## Sheet: GM and IF
id.exposure	id.outcome	outcome	exposure	method	nsnp	b	se	pval	lo_ci	up_ci	or	or_lci95	or_uci95
phylum Actinobacteria id.400	ebi-a-GCST004430	Interleukin-16 levels || id:ebi-a-GCST004430	|| id:ebi-a-GCST90017110	MR Egger	15	0.379169	0.636254	0.561449	-0.867888	1.62623	1.46107	0.419837	5.08465
phylum Actinobacteria id.400	ebi-a-GCST004430	Interleukin-16 levels || id:ebi-a-GCST004430	|| id:ebi-a-GCST90017110	Weighted median	15	-0.194066	0.185314	0.294995	-0.557281	0.16915	0.823604	0.572764	1.1843
phylum Actinobacteria id.400	ebi-a-GCST004430	Interleukin-16 levels || id:ebi-a-GCST004430	|| id:ebi-a-GCST90017110	Inverse variance weighted	15	-0.183717	0.147805	0.213878	-0.473414	0.10598	0.832171	0.622872	1.1118
phylum Actinobacteria id.400	ebi-a-GCST004430	Interleukin-16 levels || id:ebi-a-GCST004430	|| id:ebi-a-GCST90017110	Simple mode	15	-0.169143	0.294513	0.574868	-0.746388	0.408102	0.844388	0.474076	1.50396
phylum Actinobacteria id.400	ebi-a-GCST004430	Interleukin-16 levels || id:ebi-a-GCST004430	|| id:ebi-a-GCST90017110	Weighted mode	15	-0.176794	0.250143	0.491306	-0.667075	0.313487	0.837952	0.513207	1.36819
order Erysipelotrichales id.2148	ebi-a-GCST004430	Interleukin-16 levels || id:ebi-a-GCST004430	|| id:ebi-a-GCST90017099	MR Egger	13	-0.358494	0.616531	0.572647	-1.5669	0.849907	0.698728	0.208692	2.33943
order Erysipelotrichales id.2148	ebi-a-GCST004430	Interleukin-16 levels || id:ebi-a-GCST004430	|| id:ebi-a-GCST90017099	Weighted median	13	0.0550801	0.182462	0.762749	-0.302545	0.412705	1.05663	0.738935	1.5109
order Erysipelotrichales id.2148	ebi-a-GCST004430	Interleukin-16 levels || id:ebi-a-GCST004430	|| id:ebi-a-GCST90017099	Inverse variance weighted	13	-0.0114049	0.140877	0.935477	-0.287523	0.264713	0.98866	0.750119	1.30306
order Erysipelotrichales id.2148	ebi-a-GCST004430	Interleukin-16 levels || id:ebi-a-GCST004430	|| id:ebi-a-GCST90017099	Simple mode	13	0.0812512	0.290317	0.784342	-0.48777	0.650273	1.08464	0.613994	1.91606
order Erysipelotrichales id.2148	ebi-a-GCST004430	Interleukin-16 levels || id:ebi-a-GCST004430	|| id:ebi-a-GCST90017099	Weighted mode	13	0.0601604	0.270736	0.827887	-0.470483	0.590804	1.06201	0.6247	1.80544
genus Victivallis id.2256	ebi-a-GCST004430	Interleukin-16 levels || id:ebi-a-GCST004430	|| id:ebi-a-GCST90017089	MR Egger	10	-0.205554	0.573435	0.729273	-1.32949	0.918378	0.814196	0.264613	2.50522
genus Victivallis id.2256	ebi-a-GCST004430	Interleukin-16 levels || id:ebi-a-GCST004430	|| id:ebi-a-GCST90017089	Weighted median	10	0.130279	0.0976491	0.182154	-0.0611135	0.321671	1.13915	0.940716	1.37943
genus Victivallis id.2256	ebi-a-GCST004430	Interleukin-16 levels || id:ebi-a-GCST004430	|| id:ebi-a-GCST90017089	Inverse variance weighted	10	0.148665	0.0723815	0.0399841	0.00679758	0.290533	1.16028	1.00682	1.33714
genus Victivallis id.2256	ebi-a-GCST004430	Interleukin-16 levels || id:ebi-a-GCST004430	|| id:ebi-a-GCST90017089	Simple mode	10	0.039757	0.155429	0.803865	-0.264884	0.344398	1.04056	0.767295	1.41114
genus Victivallis id.2256	ebi-a-GCST004430	Interleukin-16 levels || id:ebi-a-GCST004430	|| id:ebi-a-GCST90017089	Weighted mode	10	0.039757	0.154348	0.802523	-0.262765	0.342279	1.04056	0.768923	1.40815
genus Ruminococcaceae UCG014 id.11371	ebi-a-GCST004430	Interleukin-16 levels || id:ebi-a-GCST004430	|| id:ebi-a-GCST90017061	MR Egger	10	-0.126238	0.288578	0.673355	-0.69185	0.439374	0.881405	0.500649	1.55174
genus Ruminococcaceae UCG014 id.11371	ebi-a-GCST004430	Interleukin-16 levels || id:ebi-a-GCST004430	|| id:ebi-a-GCST90017061	Weighted median	10	-0.0742118	0.172072	0.666263	-0.411473	0.26305	0.928475	0.662673	1.30089
genus Ruminococcaceae UCG014 id.11371	ebi-a-GCST004430	Interleukin-16 levels || id:ebi-a-GCST004430	|| id:ebi-a-GCST90017061	Inverse variance weighted	10	-0.00475541	0.122175	0.968952	-0.244218	0.234708	0.995256	0.783317	1.26454
genus Ruminococcaceae UCG014 id.11371	ebi-a-GCST004430	Interleukin-16 levels || id:ebi-a-GCST004430	|| id:ebi-a-GCST90017061	Simple mode	10	0.0463819	0.258616	0.861638	-0.460505	0.553268	1.04747	0.630965	1.73893
genus Ruminococcaceae UCG014 id.11371	ebi-a-GCST004430	Interleukin-16 levels || id:ebi-a-GCST004430	|| id:ebi-a-GCST90017061	Weighted mode	10	-0.0749739	0.194589	0.708968	-0.456369	0.306421	0.927768	0.63358	1.35855
genus Intestinibacter id.11345	ebi-a-GCST004430	Interleukin-16 levels || id:ebi-a-GCST004430	|| id:ebi-a-GCST90017018	MR Egger	15	0.140777	0.345341	0.690167	-0.536092	0.817646	1.15117	0.58503	2.26516
genus Intestinibacter id.11345	ebi-a-GCST004430	Interleukin-16 levels || id:ebi-a-GCST004430	|| id:ebi-a-GCST90017018	Weighted median	15	-0.149872	0.143414	0.296011	-0.430963	0.13122	0.860819	0.649883	1.14022
genus Intestinibacter id.11345	ebi-a-GCST004430	Interleukin-16 levels || id:ebi-a-GCST004430	|| id:ebi-a-GCST90017018	Inverse variance weighted	15	-0.00631134	0.101727	0.950529	-0.205696	0.193073	0.993709	0.81408	1.21297
genus Intestinibacter id.11345	ebi-a-GCST004430	Interleukin-16 levels || id:ebi-a-GCST004430	|| id:ebi-a-GCST90017018	Simple mode	15	0.338132	0.267107	0.226208	-0.185398	0.861663	1.40233	0.830774	2.36709
genus Intestinibacter id.11345	ebi-a-GCST004430	Interleukin-16 levels || id:ebi-a-GCST004430	|| id:ebi-a-GCST90017018	Weighted mode	15	-0.238428	0.237906	0.333258	-0.704723	0.227867	0.787866	0.494246	1.25592
genus Eubacterium ruminantium group id.11340	ebi-a-GCST004430	Interleukin-16 levels || id:ebi-a-GCST004430	|| id:ebi-a-GCST90017004	MR Egger	18	-0.0842085	0.262427	0.752452	-0.598565	0.430148	0.91924	0.5496	1.53749
genus Eubacterium ruminantium group id.11340	ebi-a-GCST004430	Interleukin-16 levels || id:ebi-a-GCST004430	|| id:ebi-a-GCST90017004	Weighted median	18	0.0243411	0.0964697	0.800795	-0.164739	0.213422	1.02464	0.848115	1.23791
genus Eubacterium ruminantium group id.11340	ebi-a-GCST004430	Interleukin-16 levels || id:ebi-a-GCST004430	|| id:ebi-a-GCST90017004	Inverse variance weighted	18	-0.0273384	0.0754959	0.717264	-0.17531	0.120634	0.973032	0.839197	1.12821
genus Eubacterium ruminantium group id.11340	ebi-a-GCST004430	Interleukin-16 levels || id:ebi-a-GCST004430	|| id:ebi-a-GCST90017004	Simple mode	18	0.0777634	0.166122	0.645652	-0.247836	0.403363	1.08087	0.780488	1.49685
genus Eubacterium ruminantium group id.11340	ebi-a-GCST004430	Interleukin-16 levels || id:ebi-a-GCST004430	|| id:ebi-a-GCST90017004	Weighted mode	18	0.0738136	0.165323	0.660886	-0.25022	0.397847	1.07661	0.778629	1.48862
family Erysipelotrichaceae id.2149	ebi-a-GCST004430	Interleukin-16 levels || id:ebi-a-GCST004430	|| id:ebi-a-GCST90016937	MR Egger	13	-0.358494	0.616531	0.572647	-1.5669	0.849907	0.698728	0.208692	2.33943
family Erysipelotrichaceae id.2149	ebi-a-GCST004430	Interleukin-16 levels || id:ebi-a-GCST004430	|| id:ebi-a-GCST90016937	Weighted median	13	0.0550801	0.18419	0.76491	-0.305933	0.416093	1.05663	0.736436	1.51603
family Erysipelotrichaceae id.2149	ebi-a-GCST004430	Interleukin-16 levels || id:ebi-a-GCST004430	|| id:ebi-a-GCST90016937	Inverse variance weighted	13	-0.0114049	0.140877	0.935477	-0.287523	0.264713	0.98866	0.750119	1.30306
family Erysipelotrichaceae id.2149	ebi-a-GCST004430	Interleukin-16 levels || id:ebi-a-GCST004430	|| id:ebi-a-GCST90016937	Simple mode	13	0.0812512	0.316007	0.801443	-0.538122	0.700625	1.08464	0.583844	2.01501
family Erysipelotrichaceae id.2149	ebi-a-GCST004430	Interleukin-16 levels || id:ebi-a-GCST004430	|| id:ebi-a-GCST90016937	Weighted mode	13	0.0601604	0.280878	0.833998	-0.490361	0.610682	1.06201	0.612405	1.84169
class Erysipelotrichia id.2147	ebi-a-GCST004430	Interleukin-16 levels || id:ebi-a-GCST004430	|| id:ebi-a-GCST90016916	MR Egger	13	-0.358494	0.616531	0.572647	-1.5669	0.849907	0.698728	0.208692	2.33943
class Erysipelotrichia id.2147	ebi-a-GCST004430	Interleukin-16 levels || id:ebi-a-GCST004430	|| id:ebi-a-GCST90016916	Weighted median	13	0.0550801	0.182475	0.762767	-0.302571	0.412732	1.05663	0.738916	1.51094
class Erysipelotrichia id.2147	ebi-a-GCST004430	Interleukin-16 levels || id:ebi-a-GCST004430	|| id:ebi-a-GCST90016916	Inverse variance weighted	13	-0.0114049	0.140877	0.935477	-0.287523	0.264713	0.98866	0.750119	1.30306
class Erysipelotrichia id.2147	ebi-a-GCST004430	Interleukin-16 levels || id:ebi-a-GCST004430	|| id:ebi-a-GCST90016916	Simple mode	13	0.0812512	0.293082	0.786321	-0.49319	0.655693	1.08464	0.610675	1.92648
class Erysipelotrichia id.2147	ebi-a-GCST004430	Interleukin-16 levels || id:ebi-a-GCST004430	|| id:ebi-a-GCST90016916	Weighted mode	13	0.0601604	0.290666	0.8395	-0.509544	0.629865	1.06201	0.600769	1.87736
class Erysipelotrichia id.2147	ebi-a-GCST90012055	C-C motif chemokine 3 levels || id:ebi-a-GCST90012055	|| id:ebi-a-GCST90016916	MR Egger	13	-0.0228815	0.279598	0.936246	-0.570894	0.525131	0.977378	0.56502	1.69068
class Erysipelotrichia id.2147	ebi-a-GCST90012055	C-C motif chemokine 3 levels || id:ebi-a-GCST90012055	|| id:ebi-a-GCST90016916	Weighted median	13	-0.0496079	0.0856935	0.562657	-0.217567	0.118351	0.951602	0.804473	1.12564
class Erysipelotrichia id.2147	ebi-a-GCST90012055	C-C motif chemokine 3 levels || id:ebi-a-GCST90012055	|| id:ebi-a-GCST90016916	Inverse variance weighted	13	-0.0640804	0.0640362	0.316977	-0.189591	0.0614306	0.93793	0.827297	1.06336
class Erysipelotrichia id.2147	ebi-a-GCST90012055	C-C motif chemokine 3 levels || id:ebi-a-GCST90012055	|| id:ebi-a-GCST90016916	Simple mode	13	-0.0733195	0.129472	0.58163	-0.327085	0.180446	0.929304	0.721022	1.19775
class Erysipelotrichia id.2147	ebi-a-GCST90012055	C-C motif chemokine 3 levels || id:ebi-a-GCST90012055	|| id:ebi-a-GCST90016916	Weighted mode	13	-0.0626984	0.128275	0.633807	-0.314117	0.18872	0.939227	0.730434	1.2077
family Erysipelotrichaceae id.2149	ebi-a-GCST90012055	C-C motif chemokine 3 levels || id:ebi-a-GCST90012055	|| id:ebi-a-GCST90016937	MR Egger	13	-0.0228815	0.279598	0.936246	-0.570894	0.525131	0.977378	0.56502	1.69068
family Erysipelotrichaceae id.2149	ebi-a-GCST90012055	C-C motif chemokine 3 levels || id:ebi-a-GCST90012055	|| id:ebi-a-GCST90016937	Weighted median	13	-0.0496079	0.0822984	0.546654	-0.210913	0.111697	0.951602	0.809845	1.11817
family Erysipelotrichaceae id.2149	ebi-a-GCST90012055	C-C motif chemokine 3 levels || id:ebi-a-GCST90012055	|| id:ebi-a-GCST90016937	Inverse variance weighted	13	-0.0640804	0.0640362	0.316977	-0.189591	0.0614306	0.93793	0.827297	1.06336
family Erysipelotrichaceae id.2149	ebi-a-GCST90012055	C-C motif chemokine 3 levels || id:ebi-a-GCST90012055	|| id:ebi-a-GCST90016937	Simple mode	13	-0.0733195	0.132002	0.588799	-0.332044	0.185405	0.929304	0.717456	1.20371
family Erysipelotrichaceae id.2149	ebi-a-GCST90012055	C-C motif chemokine 3 levels || id:ebi-a-GCST90012055	|| id:ebi-a-GCST90016937	Weighted mode	13	-0.0626984	0.13829	0.658363	-0.333747	0.20835	0.939227	0.716235	1.23164
genus Eubacterium ruminantium group id.11340	ebi-a-GCST90012055	C-C motif chemokine 3 levels || id:ebi-a-GCST90012055	|| id:ebi-a-GCST90017004	MR Egger	18	-0.0273143	0.125682	0.830699	-0.27365	0.219022	0.973055	0.760598	1.24486
genus Eubacterium ruminantium group id.11340	ebi-a-GCST90012055	C-C motif chemokine 3 levels || id:ebi-a-GCST90012055	|| id:ebi-a-GCST90017004	Weighted median	18	-0.0447707	0.0452802	0.322786	-0.13352	0.0439784	0.956217	0.87501	1.04496
genus Eubacterium ruminantium group id.11340	ebi-a-GCST90012055	C-C motif chemokine 3 levels || id:ebi-a-GCST90012055	|| id:ebi-a-GCST90017004	Inverse variance weighted	18	-0.0345333	0.0346808	0.319373	-0.102508	0.033441	0.966056	0.902571	1.03401
genus Eubacterium ruminantium group id.11340	ebi-a-GCST90012055	C-C motif chemokine 3 levels || id:ebi-a-GCST90012055	|| id:ebi-a-GCST90017004	Simple mode	18	-0.0685818	0.0831845	0.4211	-0.231624	0.0944599	0.933717	0.793245	1.09907
genus Eubacterium ruminantium group id.11340	ebi-a-GCST90012055	C-C motif chemokine 3 levels || id:ebi-a-GCST90012055	|| id:ebi-a-GCST90017004	Weighted mode	18	-0.0703212	0.0846056	0.417403	-0.236148	0.0955058	0.932094	0.789664	1.10022
genus Intestinibacter id.11345	ebi-a-GCST90012055	C-C motif chemokine 3 levels || id:ebi-a-GCST90012055	|| id:ebi-a-GCST90017018	MR Egger	15	-0.107398	0.183356	0.568083	-0.466775	0.251979	0.898168	0.627021	1.28657
genus Intestinibacter id.11345	ebi-a-GCST90012055	C-C motif chemokine 3 levels || id:ebi-a-GCST90012055	|| id:ebi-a-GCST90017018	Weighted median	15	0.042814	0.0639482	0.50317	-0.0825244	0.168152	1.04374	0.920789	1.18312
genus Intestinibacter id.11345	ebi-a-GCST90012055	C-C motif chemokine 3 levels || id:ebi-a-GCST90012055	|| id:ebi-a-GCST90017018	Inverse variance weighted	15	0.0472296	0.0553677	0.39365	-0.0612912	0.15575	1.04836	0.940549	1.16853
genus Intestinibacter id.11345	ebi-a-GCST90012055	C-C motif chemokine 3 levels || id:ebi-a-GCST90012055	|| id:ebi-a-GCST90017018	Simple mode	15	0.0265374	0.108693	0.810656	-0.186501	0.239576	1.02689	0.829858	1.27071
genus Intestinibacter id.11345	ebi-a-GCST90012055	C-C motif chemokine 3 levels || id:ebi-a-GCST90012055	|| id:ebi-a-GCST90017018	Weighted mode	15	0.03282	0.102887	0.754442	-0.168838	0.234478	1.03336	0.844646	1.26425
genus Ruminococcaceae UCG014 id.11371	ebi-a-GCST90012055	C-C motif chemokine 3 levels || id:ebi-a-GCST90012055	|| id:ebi-a-GCST90017061	MR Egger	11	-0.0970711	0.159501	0.557841	-0.409694	0.215552	0.907491	0.663853	1.24055
genus Ruminococcaceae UCG014 id.11371	ebi-a-GCST90012055	C-C motif chemokine 3 levels || id:ebi-a-GCST90012055	|| id:ebi-a-GCST90017061	Weighted median	11	0.0211947	0.0758197	0.77983	-0.127412	0.169801	1.02142	0.880371	1.18507
genus Ruminococcaceae UCG014 id.11371	ebi-a-GCST90012055	C-C motif chemokine 3 levels || id:ebi-a-GCST90012055	|| id:ebi-a-GCST90017061	Inverse variance weighted	11	0.0188693	0.0584087	0.746653	-0.0956117	0.13335	1.01905	0.908817	1.14265
genus Ruminococcaceae UCG014 id.11371	ebi-a-GCST90012055	C-C motif chemokine 3 levels || id:ebi-a-GCST90012055	|| id:ebi-a-GCST90017061	Simple mode	11	0.0313578	0.113786	0.788477	-0.191662	0.254378	1.03185	0.825586	1.28966
genus Ruminococcaceae UCG014 id.11371	ebi-a-GCST90012055	C-C motif chemokine 3 levels || id:ebi-a-GCST90012055	|| id:ebi-a-GCST90017061	Weighted mode	11	0.0227594	0.107115	0.836004	-0.187186	0.232705	1.02302	0.82929	1.26201
genus Victivallis id.2256	ebi-a-GCST90012055	C-C motif chemokine 3 levels || id:ebi-a-GCST90012055	|| id:ebi-a-GCST90017089	MR Egger	10	0.0235463	0.313252	0.941927	-0.590428	0.637521	1.02383	0.55409	1.89178
genus Victivallis id.2256	ebi-a-GCST90012055	C-C motif chemokine 3 levels || id:ebi-a-GCST90012055	|| id:ebi-a-GCST90017089	Weighted median	10	-0.00953878	0.0423428	0.821765	-0.0925307	0.0734532	0.990507	0.911621	1.07622
genus Victivallis id.2256	ebi-a-GCST90012055	C-C motif chemokine 3 levels || id:ebi-a-GCST90012055	|| id:ebi-a-GCST90017089	Inverse variance weighted	10	-0.00485279	0.0393033	0.901735	-0.0818873	0.0721817	0.995159	0.921376	1.07485
genus Victivallis id.2256	ebi-a-GCST90012055	C-C motif chemokine 3 levels || id:ebi-a-GCST90012055	|| id:ebi-a-GCST90017089	Simple mode	10	-0.0269317	0.0697656	0.70844	-0.163672	0.109809	0.973428	0.84902	1.11606
genus Victivallis id.2256	ebi-a-GCST90012055	C-C motif chemokine 3 levels || id:ebi-a-GCST90012055	|| id:ebi-a-GCST90017089	Weighted mode	10	-0.0225086	0.0693841	0.753044	-0.158501	0.113484	0.977743	0.853422	1.12017
order Erysipelotrichales id.2148	ebi-a-GCST90012055	C-C motif chemokine 3 levels || id:ebi-a-GCST90012055	|| id:ebi-a-GCST90017099	MR Egger	13	-0.0228815	0.279598	0.936246	-0.570894	0.525131	0.977378	0.56502	1.69068
order Erysipelotrichales id.2148	ebi-a-GCST90012055	C-C motif chemokine 3 levels || id:ebi-a-GCST90012055	|| id:ebi-a-GCST90017099	Weighted median	13	-0.0496079	0.0847848	0.558478	-0.215786	0.11657	0.951602	0.805908	1.12364
order Erysipelotrichales id.2148	ebi-a-GCST90012055	C-C motif chemokine 3 levels || id:ebi-a-GCST90012055	|| id:ebi-a-GCST90017099	Inverse variance weighted	13	-0.0640804	0.0640362	0.316977	-0.189591	0.0614306	0.93793	0.827297	1.06336
order Erysipelotrichales id.2148	ebi-a-GCST90012055	C-C motif chemokine 3 levels || id:ebi-a-GCST90012055	|| id:ebi-a-GCST90017099	Simple mode	13	-0.0733195	0.131543	0.587514	-0.331143	0.184504	0.929304	0.718102	1.20262
order Erysipelotrichales id.2148	ebi-a-GCST90012055	C-C motif chemokine 3 levels || id:ebi-a-GCST90012055	|| id:ebi-a-GCST90017099	Weighted mode	13	-0.0626984	0.127793	0.632541	-0.313173	0.187776	0.939227	0.731124	1.20656
phylum Actinobacteria id.400	ebi-a-GCST90012055	C-C motif chemokine 3 levels || id:ebi-a-GCST90012055	|| id:ebi-a-GCST90017110	MR Egger	15	0.314751	0.232885	0.199577	-0.141705	0.771206	1.36992	0.867878	2.16237
phylum Actinobacteria id.400	ebi-a-GCST90012055	C-C motif chemokine 3 levels || id:ebi-a-GCST90012055	|| id:ebi-a-GCST90017110	Weighted median	15	0.089318	0.0748085	0.232495	-0.0573066	0.235943	1.09343	0.944304	1.2661
phylum Actinobacteria id.400	ebi-a-GCST90012055	C-C motif chemokine 3 levels || id:ebi-a-GCST90012055	|| id:ebi-a-GCST90017110	Inverse variance weighted	15	0.0845902	0.0568241	0.136584	-0.026785	0.195965	1.08827	0.973571	1.21648
phylum Actinobacteria id.400	ebi-a-GCST90012055	C-C motif chemokine 3 levels || id:ebi-a-GCST90012055	|| id:ebi-a-GCST90017110	Simple mode	15	0.0870993	0.119621	0.478539	-0.147358	0.321557	1.091	0.862985	1.37927
phylum Actinobacteria id.400	ebi-a-GCST90012055	C-C motif chemokine 3 levels || id:ebi-a-GCST90012055	|| id:ebi-a-GCST90017110	Weighted mode	15	0.089566	0.12656	0.49075	-0.158492	0.337624	1.0937	0.85343	1.40161

## Sheet: Positive results of GM and IF
Exposure	Outcome	Method	n	P-val	OR	Lower	Upper	OR（95%Cl）
phylum Actinobacteria id.400	Interleukin-16 levels	Inverse variance weighted	15	0.213878	0.832171	0.622872	1.1118	0.83(0.62,1.11)
order Erysipelotrichales id.2148	Interleukin-16 levels	Inverse variance weighted	13	0.935477	0.98866	0.750119	1.30306	0.99(0.75,1.30)
genus Victivallis id.2256	Interleukin-16 levels	Inverse variance weighted	10	0.0399841	1.16028	1.00682	1.33714	1.16(1.01,1.34)
genus Ruminococcaceae UCG014 id.11371	Interleukin-16 levels	Inverse variance weighted	10	0.968952	0.995256	0.783317	1.26454	1.00(0.78,1.26)
genus Intestinibacter id.11345	Interleukin-16 levels	Inverse variance weighted	15	0.950529	0.993709	0.81408	1.21297	0.99(0.81,1.21)
genus Eubacterium ruminantium group id.11340	Interleukin-16 levels	Inverse variance weighted	18	0.717264	0.973032	0.839197	1.12821	0.97(0.84,1.13)
family Erysipelotrichaceae id.2149	Interleukin-16 levels	Inverse variance weighted	13	0.935477	0.98866	0.750119	1.30306	0.99(0.75,1.30)
class Erysipelotrichia id.2147	Interleukin-16 levels	Inverse variance weighted	13	0.935477	0.98866	0.750119	1.30306	0.99(0.75,1.30)
class Erysipelotrichia id.2147	C-C motif chemokine 3 levels	Inverse variance weighted	13	0.316977	0.93793	0.827297	1.06336	0.94(0.83,1.06)
family Erysipelotrichaceae id.2149	C-C motif chemokine 3 levels	Inverse variance weighted	13	0.316977	0.93793	0.827297	1.06336	0.94(0.83,1.06)
genus Eubacterium ruminantium group id.11340	C-C motif chemokine 3 levels	Inverse variance weighted	18	0.319373	0.966056	0.902571	1.03401	0.97(0.90,1.03)
genus Intestinibacter id.11345	C-C motif chemokine 3 levels	Inverse variance weighted	15	0.39365	1.04836	0.940549	1.16853	1.05(0.94,1.17)
genus Ruminococcaceae UCG014 id.11371	C-C motif chemokine 3 levels	Inverse variance weighted	11	0.746653	1.01905	0.908817	1.14265	1.02(0.91,1.14)
genus Victivallis id.2256	C-C motif chemokine 3 levels	Inverse variance weighted	10	0.901735	0.995159	0.921376	1.07485	1.00(0.92,1.07)
order Erysipelotrichales id.2148	C-C motif chemokine 3 levels	Inverse variance weighted	13	0.316977	0.93793	0.827297	1.06336	0.94(0.83,1.06)
phylum Actinobacteria id.400	C-C motif chemokine 3 levels	Inverse variance weighted	15	0.136584	1.08827	0.973571	1.21648	1.09(0.97,1.22)
